# Supplementary material for: Construction and validation of a prognostic model for gastric cancer patients with tumor deposits
Source: PeerJ. 2024 Jul 10;12:e17751. doi: 10.7717/peerj.17751 (PMC11246019; doi:10.7717/peerj.17751)
Supplement: Supplemental Information 1 [file peerj-12-17751-s001.zip]

Archive with 22 entries (22 files):
- Fig 3 M0 R0  TD(+) 575 -the number of TD (L1 L2 L3).xls
- Fig 4 M0 R0  TD(+) 575-the distribution of TD (Q1 Q2).xls
- Fig 5 M0 R0  TD(+) 575  KM.xls
- Fig 5a M0 R0  TD(+) 575  KM L - all patients.xlsx
- Fig 5b M0 R0  TD(+) 575  KM Q - all patients.xlsx
- Fig 5c stage I-II   subgroup              L(0.122).xlsx
- Fig 5d stage I-II   subgroup             Q.xlsx
- Fig 5e stage  IIIa    subgroup            L.xlsx
- Fig 5f stage IIIa    subgroup        Q.xlsx
- Fig 5g stage IIIb      subgroup     L.xlsx
- Fig 5h  stage IIIb    subgroup     Q.xlsx
- Fig 5i stage IIIc      subgroup      L.xlsx
- Fig 5j  stage IIIc     subgroup     Q.xlsx
- Fig 6a M0 R0  TD(+) 575 stage I-III  chemotherapy.xlsx
- Fig 6b M0 R0  TD(+) 566  stage II-III - chemotherapy.xlsx
- Fig 7 trainging_dataset 432  Nomogram.xlsx
- Fig 8a  432 Riskscore  ROC.xlsx
- Fig 8b  143 Riskscore ROC.xlsx
- Fig 9a  trainging_dataset 432 Calibration curves.xlsx
- Fig 9b_validation_dataset 143 Calibration curves.xlsx
- Fig 10a-b trainging_dataset 432 T,N,(TNM),Nomo(3,5year)DCA.xlsx
- Fig 10c-d_validation_dataset 143 T,N,(TNM),Nomo(3,5year)DCA.xlsx
