# Supplementary material for: Construction and validation of a prognostic model for gastric cancer patients with tumor deposits
Source: PeerJ. 2024 Jul 10;12:e17751. doi: 10.7717/peerj.17751 (PMC11246019; doi:10.7717/peerj.17751)
Supplement: Supplemental Information 1 [file peerj-12-17751-s001.zip › Fig 3 M0 R0 TD(+) 575 -the number of TD (L1 L2 L3).xls]

## Sheet: Sheet1
Patient NO.	SEX(male 1，female 2)	AGE(>=60,2;<60,1)	(Died 1，Alive 0)	Time（months）	The number of TD
1	1	1	1	45	3
2	1	2	1	3	2
3	2	1	0	128	1
4	2	2	1	69	2
5	2	1	0	128	1
6	1	2	1	48	1
7	1	2	1	12	2
8	1	2	1	14	2
9	1	2	0	126	3
10	1	2	1	108	2
11	1	2	1	9	2
12	2	2	1	6	1
13	1	2	1	12	3
14	1	2	1	30	2
15	1	2	1	13	2
16	1	2	1	16	6
17	1	1	1	10	1
18	2	1	1	4	6
19	1	2	0	125	2
20	1	1	1	22	3
21	1	2	0	124	7
22	2	2	1	12	3
23	1	1	1	15	2
24	2	1	1	17	1
25	1	2	1	12	5
26	1	1	0	123	1
27	1	2	0	123	2
28	2	2	1	12	2
29	1	2	0	122	1
30	1	2	0	122	1
31	1	2	1	16	3
32	1	2	1	53	1
33	1	2	1	17	4
34	2	2	1	7	5
35	1	2	1	8	4
36	1	2	1	32	2
37	1	1	1	27	1
38	1	2	0	120	1
39	1	1	1	67	1
40	1	2	1	6	16
41	1	2	1	45	6
42	1	1	1	33	2
43	1	1	1	3	8
44	1	2	1	34	2
45	1	1	1	4	17
46	1	2	1	60	1
47	1	2	1	13	1
48	1	2	1	13	1
49	1	2	1	10	1
50	1	2	1	10	2
51	1	1	1	13	1
52	2	2	1	6	1
53	1	2	1	29	8
54	2	1	0	118	1
55	1	1	0	118	2
56	1	1	0	118	1
57	2	1	1	6	1
58	2	2	1	18	2
59	2	2	1	44	1
60	1	2	1	43	1
61	1	2	1	24	6
62	2	1	1	14	2
63	2	2	0	116	2
64	1	2	0	116	2
65	1	2	1	34	1
66	2	2	1	29	1
67	2	2	1	21	3
68	1	2	1	6	1
69	2	2	1	46	1
70	1	2	1	48	2
71	2	2	1	9	6
72	2	2	1	11	3
73	1	1	1	6	2
74	1	2	1	3	9
75	1	1	0	114	2
76	1	1	1	7	1
77	1	2	1	28	1
78	1	1	1	15	2
79	1	2	1	9	2
80	1	2	1	30	2
81	1	1	1	23	1
82	1	2	0	114	1
83	1	2	1	13	2
84	1	2	1	19	1
85	1	1	1	18	1
86	1	1	0	114	1
87	1	2	1	6	1
88	1	2	1	27	1
89	1	1	1	8	2
90	2	1	0	113	1
91	1	2	0	112	2
92	1	2	1	22	1
93	1	2	1	32	3
94	1	2	1	9	1
95	1	1	0	112	1
96	1	2	1	26	1
97	1	1	0	112	3
98	1	1	1	12	2
99	1	2	1	13	1
100	1	2	1	17	2
101	1	2	1	15	7
102	1	1	0	111	1
103	2	2	0	111	2
104	1	1	1	16	1
105	1	2	1	40	1
106	1	1	1	14	2
107	1	2	0	110	1
108	1	2	1	4	3
109	2	2	0	110	7
110	1	2	1	37	7
111	1	2	1	12	1
112	1	2	0	110	8
113	2	2	1	25	1
114	1	2	1	7	3
115	1	1	1	3	9
116	1	2	1	30	1
117	2	2	1	49	5
118	1	2	1	77	2
119	1	2	0	108	1
120	1	2	1	4	2
121	1	2	1	12	1
122	2	2	1	6	4
123	2	2	1	8	2
124	2	1	0	108	1
125	1	1	1	5	1
126	1	2	1	57	1
127	1	2	1	6	2
128	2	2	1	7	3
129	1	2	0	106	1
130	2	2	1	6	1
131	1	2	0	106	1
132	2	1	0	106	1
133	1	1	0	105	1
134	1	2	1	24	1
135	1	2	1	12	2
136	1	2	1	22	4
137	1	1	1	27	1
138	1	1	1	6	1
139	2	1	1	17	4
140	1	2	1	18	2
141	1	2	1	12	4
142	1	1	1	21	2
143	2	1	1	29	1
144	1	2	0	102	3
145	1	1	1	23	1
146	2	2	1	27	1
147	1	2	0	102	2
148	1	2	1	9	3
149	2	2	1	52	2
150	2	2	1	15	7
151	1	2	0	101	2
152	1	2	0	101	1
153	1	1	1	3	1
154	1	2	1	3	2
155	1	2	1	9	7
156	1	2	1	24	1
157	1	2	1	72	2
158	1	2	1	24	3
159	1	2	1	36	1
160	1	2	1	6	3
161	1	2	1	6	4
162	1	2	1	8	2
163	2	2	0	100	2
164	1	2	1	20	5
165	1	2	1	6	15
166	1	2	1	6	4
167	1	2	1	13	3
168	1	2	1	28	1
169	1	1	1	37	3
170	2	2	1	8	12
171	1	2	1	10	1
172	1	2	1	28	3
173	2	2	0	97	2
174	1	2	1	9	1
175	2	2	1	15	3
176	2	1	1	62	1
177	1	1	1	8	1
178	1	2	1	23	1
179	1	2	1	78	1
180	1	2	1	35	1
181	1	2	1	12	1
182	2	1	1	13	5
183	1	2	1	42	1
184	2	2	1	41	2
185	1	2	0	94	1
186	1	2	1	17	1
187	1	1	1	12	1
188	1	2	1	94	8
189	1	2	1	38	1
190	2	2	1	60	1
191	1	2	1	4	3
192	2	1	0	93	1
193	1	1	0	93	1
194	1	2	1	74	1
195	1	2	1	5	3
196	1	2	0	91	1
197	1	1	0	90	9
198	1	2	1	3	5
199	2	2	1	17	3
200	1	2	1	34	1
201	1	2	1	22	1
202	1	1	1	17	1
203	1	1	0	89	6
204	1	1	1	19	1
205	1	2	1	11	2
206	1	2	1	8	4
207	2	2	0	88	2
208	1	1	1	8	4
209	1	2	1	12	1
210	1	2	1	12	1
211	1	2	1	3	1
212	2	1	1	15	3
213	2	2	1	4	4
214	2	1	1	26	7
215	1	2	1	14	2
216	1	2	1	3	17
217	1	1	0	85	1
218	1	2	0	85	1
219	1	2	1	11	3
220	1	2	1	59	5
221	1	2	0	85	1
222	1	2	1	15	4
223	1	2	1	10	4
224	1	2	1	5	3
225	1	2	1	23	2
226	1	2	1	15	1
227	1	2	1	26	3
228	1	2	1	11	1
229	2	2	1	15	1
230	1	1	1	22	1
231	1	2	1	36	3
232	1	1	1	9	1
233	1	2	1	13	4
234	1	2	0	82	1
235	1	2	0	82	1
236	1	2	1	60	3
237	1	1	1	18	1
238	2	2	0	81	1
239	1	2	1	20	6
240	2	2	1	8	2
241	1	2	0	78	2
242	1	2	1	56	1
243	1	2	1	15	6
244	1	1	1	6	3
245	1	1	1	33	3
246	2	1	1	27	2
247	2	2	0	76	1
248	1	2	1	11	3
249	1	2	1	21	4
250	1	1	1	3	2
251	2	2	1	3	3
252	1	2	0	75	1
253	1	2	1	3	2
254	1	1	1	29	1
255	1	2	1	16	1
256	1	2	1	5	1
257	1	2	1	8	2
258	1	2	1	9	2
259	2	1	1	30	1
260	2	2	0	73	1
261	2	1	1	53	1
262	2	2	1	39	1
263	1	1	0	72	1
264	2	2	0	72	1
265	1	2	1	12	11
266	1	2	1	8	6
267	2	2	0	71	2
268	2	1	1	11	1
269	1	1	1	39	2
270	1	2	1	50	1
271	2	1	1	5	1
272	1	1	1	7	2
273	2	1	1	37	2
274	1	2	1	12	3
275	1	2	1	21	1
276	2	1	0	70	7
277	2	2	1	8	3
278	2	1	1	45	4
279	1	1	1	16	2
280	1	2	1	26	1
281	1	2	1	6	2
282	1	1	1	18	1
283	1	2	1	12	9
284	1	2	1	31	1
285	1	2	1	6	1
286	1	2	1	4	2
287	1	2	1	24	1
288	1	2	1	16	2
289	2	2	1	6	2
290	1	2	1	16	2
291	1	1	0	68	1
292	1	1	0	67	1
293	1	2	1	20	2
294	1	2	1	12	1
295	2	1	1	9	3
296	1	2	1	12	6
297	2	1	0	66	3
298	1	2	1	37	8
299	1	2	1	22	1
300	1	2	1	51	2
301	1	2	1	8	4
302	1	2	1	13	6
303	2	1	1	4	6
304	1	1	1	8	3
305	1	1	0	65	1
306	1	2	0	65	1
307	1	2	1	10	3
308	1	2	0	64	2
309	1	1	1	12	1
310	1	2	1	13	2
311	1	1	1	24	6
312	1	1	1	40	1
313	1	2	1	18	1
314	1	2	1	17	3
315	1	1	0	63	1
316	1	2	1	26	4
317	1	2	1	13	2
318	2	2	1	24	4
319	1	2	1	30	1
320	1	2	0	62	3
321	1	2	0	62	3
322	2	2	1	9	2
323	2	1	1	33	5
324	1	1	1	27	2
325	1	2	1	13	1
326	1	2	1	29	1
327	1	2	0	61	1
328	1	1	0	61	2
329	2	2	1	18	8
330	1	2	0	61	1
331	1	1	0	61	1
332	1	2	0	61	4
333	1	2	1	9	1
334	1	2	1	7	2
335	1	2	1	24	4
336	1	1	1	26	3
337	1	2	1	6	6
338	1	1	1	39	4
339	1	2	0	60	1
340	1	2	1	22	1
341	1	2	1	28	6
342	2	1	1	41	5
343	2	1	1	17	2
344	2	2	1	6	1
345	2	1	1	23	1
346	2	2	1	8	1
347	1	2	0	59	1
348	2	2	0	59	1
349	2	1	1	36	1
350	2	2	0	59	1
351	2	2	0	58	1
352	1	2	1	17	1
353	1	2	1	31	1
354	2	2	0	58	3
355	1	2	1	32	1
356	1	2	1	14	1
357	1	2	1	9	1
358	1	2	1	19	2
359	2	2	0	54	1
360	1	2	1	19	3
361	1	1	0	56	6
362	1	2	1	7	1
363	2	2	0	56	1
364	2	2	1	24	1
365	2	2	0	56	2
366	1	2	1	33	1
367	1	2	1	15	3
368	2	2	0	55	2
369	1	2	1	34	2
370	2	2	1	35	1
371	1	2	0	54	1
372	1	2	1	13	4
373	1	2	0	54	2
374	1	2	1	37	2
375	1	2	1	23	1
376	1	2	1	19	11
377	2	2	0	53	3
378	1	1	1	23	2
379	1	2	1	19	3
380	1	1	1	34	1
381	1	2	1	17	1
382	1	2	1	9	2
383	2	2	1	4	1
384	1	2	1	23	1
385	2	2	0	51	2
386	1	2	0	51	5
387	2	2	1	7	2
388	1	2	0	51	1
389	1	2	1	8	2
390	1	2	0	49	4
391	1	2	0	49	1
392	1	1	1	8	2
393	1	2	0	48	1
394	1	2	0	47	1
395	2	1	1	19	1
396	1	2	1	6	1
397	1	2	0	47	2
398	1	2	1	7	4
399	1	2	0	46	1
400	1	2	1	9	2
401	1	1	1	27	1
402	1	1	1	16	2
403	1	2	1	18	1
404	1	1	1	23	1
405	1	2	0	46	3
406	2	2	1	22	1
407	1	1	0	45	5
408	1	1	0	45	1
409	1	2	1	7	1
410	1	2	0	44	1
411	1	2	1	12	1
412	2	2	1	7	6
413	1	2	0	44	2
414	1	2	1	13	5
415	1	2	0	43	1
416	1	2	1	12	1
417	2	1	0	42	1
418	1	2	1	7	1
419	2	2	1	8	16
420	1	2	0	42	3
421	2	1	1	29	3
422	1	1	1	11	2
423	1	2	1	12	2
424	1	2	0	41	1
425	1	2	1	10	3
426	2	2	0	41	1
427	1	2	0	40	1
428	1	1	1	16	2
429	1	2	0	41	1
430	1	2	1	4	1
431	1	2	1	8	2
432	1	2	1	4	1
433	1	2	0	39	1
434	2	2	1	11	3
435	1	1	1	18	3
436	1	2	1	24	2
437	1	2	0	38	3
438	1	2	1	8	3
439	1	2	1	14	10
440	1	2	1	11	2
441	1	2	0	38	2
442	1	2	0	38	2
443	1	1	0	37	1
444	2	1	1	22	1
445	1	2	0	37	3
446	1	2	0	37	1
447	2	2	0	37	2
448	2	2	0	37	1
449	1	2	1	7	6
450	1	2	1	14	7
451	2	2	0	36	1
452	1	1	0	36	1
453	1	2	0	36	5
454	1	1	1	12	1
455	1	2	1	3	5
456	1	2	0	35	2
457	1	1	1	17	5
458	2	1	1	14	1
459	2	2	1	24	2
460	1	2	1	6	1
461	2	1	0	34	1
462	1	2	0	34	2
463	2	2	0	34	2
464	1	2	1	7	2
465	1	2	1	18	2
466	1	1	0	34	1
467	1	2	0	34	8
468	1	2	1	10	12
469	1	1	0	33	1
470	1	2	1	3	7
471	1	2	0	33	1
472	2	2	0	33	2
473	1	1	1	3	6
474	1	2	1	14	2
475	1	1	0	33	2
476	1	1	0	32	1
477	1	2	0	32	1
478	1	1	1	11	1
479	1	2	1	24	2
480	1	1	0	30	1
481	1	1	1	10	1
482	2	1	0	29	4
483	1	1	0	29	1
484	1	2	0	29	1
485	1	2	1	15	4
486	1	2	1	8	2
487	2	1	0	29	2
488	1	1	0	29	3
489	1	2	0	29	4
490	1	2	1	4	2
491	1	1	0	28	1
492	1	2	0	28	2
493	2	2	1	17	8
494	1	1	0	28	1
495	1	2	1	12	1
496	1	2	0	27	1
497	2	2	0	27	1
498	1	1	1	12	1
499	1	1	1	6	2
500	1	2	0	27	3
501	2	2	0	27	1
502	1	1	0	27	6
503	1	2	1	14	2
504	1	2	1	6	2
505	1	2	0	26	2
506	1	2	1	7	3
507	2	2	1	15	2
508	1	1	0	26	1
509	2	2	0	26	1
510	2	2	1	9	9
511	1	2	0	25	3
512	1	2	0	25	1
513	1	2	1	12	2
514	2	2	1	21	1
515	1	1	1	9	1
516	1	2	0	26	1
517	1	2	1	24	1
518	1	2	0	25	4
519	1	2	0	25	1
520	1	1	1	23	1
521	1	2	0	24	1
522	1	2	1	6	1
523	1	2	1	7	3
524	1	2	1	13	2
525	1	2	0	23	1
526	1	2	0	23	2
527	2	1	0	23	2
528	1	2	1	9	9
529	1	2	0	22	2
530	1	2	0	22	3
531	1	2	1	18	3
532	1	2	0	22	4
533	2	2	0	22	2
534	1	2	1	5	2
535	2	2	0	19	1
536	2	2	0	19	1
537	1	2	0	19	4
538	1	2	0	18	2
539	2	2	0	18	3
540	1	2	1	11	6
541	1	2	0	17	3
542	1	1	0	17	1
543	1	1	0	17	1
544	1	2	1	18	2
545	1	1	0	16	1
546	2	2	0	16	1
547	2	2	0	16	2
548	1	2	0	16	2
549	1	2	0	15	3
550	2	2	1	8	3
551	1	1	1	3	2
552	1	2	0	14	1
553	1	2	0	14	3
554	1	2	0	14	1
555	2	1	0	13	1
556	1	2	0	13	11
557	1	2	0	13	4
558	1	2	0	13	1
559	1	1	0	13	3
560	1	2	0	12	2
561	2	2	1	12	5
562	1	2	1	3	11
563	1	1	0	13	4
564	1	2	0	12	2
565	1	2	0	12	1
566	1	2	0	12	3
567	1	2	0	12	3
568	1	2	0	12	1
569	1	2	0	12	6
570	1	2	0	12	2
571	2	2	0	12	2
572	2	1	0	11	1
573	1	2	0	11	1
574	2	2	0	11	7
575	1	2	1	5	1
