# Supplementary material for: Construction and validation of a prognostic model for gastric cancer patients with tumor deposits
Source: PeerJ. 2024 Jul 10;12:e17751. doi: 10.7717/peerj.17751 (PMC11246019; doi:10.7717/peerj.17751)
Supplement: Supplemental Information 1 [file peerj-12-17751-s001.zip › Fig 4 M0 R0 TD(+) 575-the distribution of TD (Q1 Q2).xls]

## Sheet: Sheet1
Patient NO.	SEX(male 1，female 2)	AGE(>=60,2)	(Died 1，Alive 0)	Time（months）	Location(up 1/3 1，middle 1/3 2，lower 1/3 3)	Q1(one- area);Q2（multi- area）	distribution
1	1	1	1	45	3	1	3
2	1	2	1	3	3	1	6
3	2	1	0	128	3	1	3
4	2	2	1	69	3	1	4
5	2	1	0	128	1	1	1
6	1	2	1	48	1	1	1
7	1	2	1	12	1	1	1
8	1	2	1	14	1	1	3
9	1	2	0	126	1	1	3
10	1	2	1	108	3	1	4
11	1	2	1	9	2	1	3
12	2	2	1	6	1	1	4
13	1	2	1	12	1	2	2、3
14	1	2	1	30	3	1	5
15	1	2	1	13	2	1	3、5
16	1	2	1	16	3	2	3、4、6
17	1	1	1	10	1	1	1
18	2	1	1	4	3	2	3、4
19	1	2	0	125	3	2	4、5
20	1	1	1	22	3	1	3
21	1	2	0	124	2	2	3、4、8
22	2	2	1	12	1	2	1、3
23	1	1	1	15	3	2	3、5
24	2	1	1	17	3	1	4
25	1	2	1	12	2	2	4、5、6
26	1	1	0	123	3	1	5
27	1	2	0	123	3	2	3、4
28	2	2	1	12	3	2	3、4
29	1	2	0	122	3	1	4
30	1	2	0	122	2	1	3
31	1	2	1	16	3	1	3
32	1	2	1	53	1	1	3
33	1	2	1	17	3	2	3、5、4、6
34	2	2	1	7	1	2	3、4
35	1	2	1	8	1	2	1、3
36	1	2	1	32	1	1	1
37	1	1	1	27	2	1	5
38	1	2	0	120	1	1	3
39	1	1	1	67	3	1	6
40	1	2	1	6	2	2	3、5、9
41	1	2	1	45	1	1	3
42	1	1	1	33	1	1	3
43	1	1	1	3	3	2	3、4、5、6
44	1	2	1	34	3	1	3
45	1	1	1	4	3	2	4、6
46	1	2	1	60	1	1	1
47	1	2	1	13	1	1	3
48	1	2	1	13	1	1	3
49	1	2	1	10	3	1	5
50	1	2	1	10	3	1	3
51	1	1	1	13	3	1	3
52	2	2	1	6	1	1	1
53	1	2	1	29	2	2	1、4、5
54	2	1	0	118	3	1	4
55	1	1	0	118	3	1	3
56	1	1	0	118	3	1	4
57	2	1	1	6	3	1	5
58	2	2	1	18	3	2	5、6
59	2	2	1	44	3	1	6
60	1	2	1	43	1	1	1
61	1	2	1	24	3	2	3、4、5、6
62	2	1	1	14	2	1	3
63	2	2	0	116	3	1	4
64	1	2	0	116	1	1	1
65	1	2	1	34	3	1	3
66	2	2	1	29	3	1	6
67	2	2	1	21	3	2	3、6
68	1	2	1	6	1	1	1
69	2	2	1	46	1	1	3
70	1	2	1	48	3	1	4
71	2	2	1	9	1	1	7
72	2	2	1	11	2	1	3
73	1	1	1	6	3	2	3
74	1	2	1	3	1	2	1、3、4、6
75	1	1	0	114	2	2	3、5
76	1	1	1	7	2	1	4
77	1	2	1	28	2	1	3
78	1	1	1	15	1	1	3
79	1	2	1	9	3	2	4、6
80	1	2	1	30	3	1	3
81	1	1	1	23	3	1	4
82	1	2	0	114	3	1	3
83	1	2	1	13	1	1	3
84	1	2	1	19	3	1	3
85	1	1	1	18	3	1	3
86	1	1	0	114	1	1	1
87	1	2	1	6	1	1	3
88	1	2	1	27	3	1	3
89	1	1	1	8	2	2	3、4
90	2	1	0	113	2	1	4
91	1	2	0	112	1	1	3
92	1	2	1	22	1	1	3
93	1	2	1	32	3	2	3、4、6
94	1	2	1	9	1	1	3
95	1	1	0	112	3	1	3
96	1	2	1	26	3	1	3
97	1	1	0	112	3	1	3
98	1	1	1	12	2	1	6
99	1	2	1	13	1	1	3
100	1	2	1	17	1	2	1、3
101	1	2	1	15	1	2	1、3
102	1	1	0	111	3	1	6
103	2	2	0	111	3	2	3
104	1	1	1	16	1	1	3
105	1	2	1	40	3	1	3
106	1	1	1	14	3	1	5
107	1	2	0	110	1	1	3
108	1	2	1	4	2	2	1、5
109	2	2	0	110	3	2	4、6
110	1	2	1	37	1	1	3
111	1	2	1	12	1	1	1
112	1	2	0	110	3	2	3、5、4
113	2	2	1	25	3	1	3
114	1	2	1	7	3	1	5
115	1	1	1	3	3	2	6、15
116	1	2	1	30	3	1	3
117	2	2	1	49	1	1	3
118	1	2	1	77	1	1	3
119	1	2	0	108	1	1	3
120	1	2	1	4	2	2	3、5
121	1	2	1	12	3	1	5
122	2	2	1	6	1	2	1、3
123	2	2	1	8	1	1	3
124	2	1	0	108	3	1	7
125	1	1	1	5	2	1	3
126	1	2	1	57	3	1	3
127	1	2	1	6	3	1	6
128	2	2	1	7	3	2	3、6
129	1	2	0	106	2	1	3
130	2	2	1	6	3	1	3
131	1	2	0	106	3	1	5
132	2	1	0	106	3	1	3
133	1	1	0	105	3	1	3
134	1	2	1	24	3	1	6
135	1	2	1	12	1	2	3、5
136	1	2	1	22	3	2	3、5、6
137	1	1	1	27	3	1	3
138	1	1	1	6	1	1	3
139	2	1	1	17	3	2	4、5
140	1	2	1	18	3	1	6
141	1	2	1	12	1	2	3
142	1	1	1	21	2	1	3
143	2	1	1	29	3	1	3
144	1	2	0	102	1	1	4
145	1	1	1	23	2	1	4
146	2	2	1	27	1	1	1
147	1	2	0	102	3	1	6
148	1	2	1	9	3	2	3、7
149	2	2	1	52	1	1	3
150	2	2	1	15	2	1	3
151	1	2	0	101	1	1	1
152	1	2	0	101	2	1	3
153	1	1	1	3	2	1	4
154	1	2	1	3	3	1	5
155	1	2	1	9	3	2	3、4、6
156	1	2	1	24	3	1	4
157	1	2	1	72	3	1	6
158	1	2	1	24	1	1	3
159	1	2	1	36	3	1	3
160	1	2	1	6	2	2	5、6
161	1	2	1	6	2	1	3
162	1	2	1	8	1	1	3
163	2	2	0	100	3	1	5
164	1	2	1	20	3	2	4、6
165	1	2	1	6	3	2	3、4
166	1	2	1	6	1	2	1、3
167	1	2	1	13	1	1	3
168	1	2	1	28	3	1	5
169	1	1	1	37	3	2	5、6
170	2	2	1	8	1	1	3
171	1	2	1	10	3	1	3
172	1	2	1	28	1	1	1
173	2	2	0	97	3	1	4
174	1	2	1	9	3	1	5
175	2	2	1	15	3	2	5、6
176	2	1	1	62	3	1	3
177	1	1	1	8	2	1	3
178	1	2	1	23	3	1	4
179	1	2	1	78	3	1	5
180	1	2	1	35	1	1	3
181	1	2	1	12	3	1	3
182	2	1	1	13	2	2	3、5
183	1	2	1	42	3	1	4
184	2	2	1	41	3	1	6
185	1	2	0	94	3	1	3
186	1	2	1	17	1	1	1
187	1	1	1	12	1	1	2
188	1	2	1	94	3	2	3、4、5
189	1	2	1	38	3	1	3
190	2	2	1	60	3	1	5
191	1	2	1	4	1	1	1
192	2	1	0	93	1	1	3
193	1	1	0	93	1	1	3
194	1	2	1	74	3	1	6
195	1	2	1	5	2	1	1
196	1	2	0	91	3	1	4
197	1	1	0	90	1	2	3、5
198	1	2	1	3	3	2	4、6、10
199	2	2	1	17	2	2	4、5
200	1	2	1	34	3	1	6
201	1	2	1	22	1	1	1
202	1	1	1	17	3	1	4
203	1	1	0	89	3	2	3、13
204	1	1	1	19	3	1	3
205	1	2	1	11	2	1	3
206	1	2	1	8	3	2	3、4
207	2	2	0	88	3	2	4、5
208	1	1	1	8	3	2	3、5
209	1	2	1	12	2	1	3
210	1	2	1	12	2	1	4
211	1	2	1	3	3	1	3
212	2	1	1	15	3	1	3
213	2	2	1	4	3	1	6
214	2	1	1	26	3	2	3、4
215	1	2	1	14	1	2	3、7
216	1	2	1	3	3	2	3、6、16、12
217	1	1	0	85	3	1	6
218	1	2	0	85	2	1	3
219	1	2	1	11	2	1	5
220	1	2	1	59	2	1	3
221	1	2	0	85	3	1	4
222	1	2	1	15	1	2	1、3
223	1	2	1	10	3	1	6
224	1	2	1	5	3	1	3
225	1	2	1	23	1	1	5
226	1	2	1	15	3	1	5
227	1	2	1	26	2	1	4
228	1	2	1	11	3	1	3
229	2	2	1	15	3	1	8
230	1	1	1	22	3	1	3
231	1	2	1	36	2	1	3
232	1	1	1	9	2	1	4
233	1	2	1	13	3	2	3、4、5
234	1	2	0	82	3	1	3
235	1	2	0	82	3	1	5
236	1	2	1	60	1	1	10
237	1	1	1	18	3	1	4
238	2	2	0	81	1	1	3
239	1	2	1	20	1	1	6
240	2	2	1	8	3	2	3、5
241	1	2	0	78	1	1	1
242	1	2	1	56	1	1	3
243	1	2	1	15	3	2	3
244	1	1	1	6	2	1	3、5
245	1	1	1	33	2	2	3、6
246	2	1	1	27	3	1	3
247	2	2	0	76	2	1	3
248	1	2	1	11	1	1	3
249	1	2	1	21	2	2	1、3
250	1	1	1	3	1	1	1
251	2	2	1	3	3	1	4
252	1	2	0	75	3	1	3
253	1	2	1	3	1	1	3
254	1	1	1	29	2	1	5
255	1	2	1	16	1	1	3
256	1	2	1	5	2	1	10
257	1	2	1	8	1	1	1
258	1	2	1	9	3	1	4
259	2	1	1	30	3	1	3
260	2	2	0	73	3	1	6
261	2	1	1	53	3	1	6
262	2	2	1	39	3	1	3
263	1	1	0	72	1	1	3
264	2	2	0	72	2	1	4
265	1	2	1	12	1	2	3、7
266	1	2	1	8	1	2	1、3
267	2	2	0	71	3	1	15
268	2	1	1	11	3	1	5
269	1	1	1	39	3	1	3
270	1	2	1	50	1	1	1
271	2	1	1	5	3	1	4
272	1	1	1	7	3	1	5
273	2	1	1	37	3	2	3、6
274	1	2	1	12	3	2	3、5
275	1	2	1	21	3	1	1
276	2	1	0	70	3	2	3、4、6
277	2	2	1	8	3	2	8、20
278	2	1	1	45	3	2	3、4、8
279	1	1	1	16	3	1	3
280	1	2	1	26	3	1	5
281	1	2	1	6	1	1	4
282	1	1	1	18	3	1	4
283	1	2	1	12	3	2	3、6、7
284	1	2	1	31	3	1	3
285	1	2	1	6	1	1	1
286	1	2	1	4	3	2	3、6
287	1	2	1	24	3	1	3
288	1	2	1	16	1	2	1、7
289	2	2	1	6	3	1	6
290	1	2	1	16	3	2	3、4
291	1	1	0	68	3	1	3
292	1	1	0	67	2	1	6
293	1	2	1	20	1	2	3、5
294	1	2	1	12	1	1	3
295	2	1	1	9	2	2	1、3
296	1	2	1	12	1	2	1、3
297	2	1	0	66	3	2	5、6、4
298	1	2	1	37	1	1	1
299	1	2	1	22	1	1	3
300	1	2	1	51	1	1	1
301	1	2	1	8	2	2	3、5、6
302	1	2	1	13	1	2	1、3
303	2	1	1	4	3	2	3、4
304	1	1	1	8	2	1	3
305	1	1	0	65	3	1	3
306	1	2	0	65	2	1	15
307	1	2	1	10	3	2	4、12
308	1	2	0	64	3	1	3
309	1	1	1	12	3	1	3
310	1	2	1	13	3	1	6
311	1	1	1	24	3	2	3、6
312	1	1	1	40	3	1	4
313	1	2	1	18	3	1	3
314	1	2	1	17	2	2	1、3
315	1	1	0	63	3	1	3
316	1	2	1	26	1	1	1
317	1	2	1	13	3	1	5
318	2	2	1	24	3	2	4、5
319	1	2	1	30	3	1	6
320	1	2	0	62	1	1	3
321	1	2	0	62	3	2	3、6
322	2	2	1	9	1	1	3
323	2	1	1	33	2	2	10、11
324	1	1	1	27	3	2	5
325	1	2	1	13	1	1	1
326	1	2	1	29	2	1	3
327	1	2	0	61	1	1	4
328	1	1	0	61	2	2	3、6
329	2	2	1	18	3	2	4、5、6
330	1	2	0	61	1	1	5
331	1	1	0	61	3	1	3
332	1	2	0	61	3	1	4
333	1	2	1	9	2	1	4
334	1	2	1	7	3	2	3、6
335	1	2	1	24	3	1	6
336	1	1	1	26	3	1	4
337	1	2	1	6	1	1	3
338	1	1	1	39	2	1	5
339	1	2	0	60	3	1	3
340	1	2	1	22	3	1	6
341	1	2	1	28	2	2	3、5
342	2	1	1	41	3	2	5、6
343	2	1	1	17	3	1	6
344	2	2	1	6	1	1	1
345	2	1	1	23	3	1	3
346	2	2	1	8	1	1	1
347	1	2	0	59	3	1	6
348	2	2	0	59	3	1	3
349	2	1	1	36	2	1	5
350	2	2	0	59	3	1	6
351	2	2	0	58	1	1	1
352	1	2	1	17	1	1	1
353	1	2	1	31	3	1	5
354	2	2	0	58	2	2	3、4
355	1	2	1	32	3	1	3
356	1	2	1	14	1	1	1
357	1	2	1	9	3	1	1
358	1	2	1	19	3	2	5、6
359	2	2	0	54	3	1	6
360	1	2	1	19	1	2	1、3、6
361	1	1	0	56	3	2	4、5
362	1	2	1	7	3	1	4
363	2	2	0	56	3	1	3
364	2	2	1	24	3	1	6
365	2	2	0	56	2	1	3
366	1	2	1	33	1	1	1
367	1	2	1	15	2	1	3
368	2	2	0	55	3	1	3
369	1	2	1	34	2	1	4
370	2	2	1	35	1	1	1
371	1	2	0	54	2	1	3
372	1	2	1	13	3	1	5
373	1	2	0	54	1	2	1
374	1	2	1	37	3	2	3、4
375	1	2	1	23	3	1	6
376	1	2	1	19	3	2	3、8
377	2	2	0	53	3	2	4、6
378	1	1	1	23	3	1	3
379	1	2	1	19	2	2	4、9
380	1	1	1	34	3	1	3
381	1	2	1	17	3	1	4
382	1	2	1	9	1	1	5
383	2	2	1	4	1	1	1
384	1	2	1	23	1	1	3
385	2	2	0	51	3	2	3、5
386	1	2	0	51	3	2	3、6
387	2	2	1	7	1	1	1
388	1	2	0	51	3	1	5
389	1	2	1	8	3	1	3
390	1	2	0	49	1	1	3
391	1	2	0	49	1	1	8
392	1	1	1	8	2	1	3
393	1	2	0	48	1	1	3
394	1	2	0	47	3	1	3
395	2	1	1	19	3	1	3
396	1	2	1	6	2	1	8
397	1	2	0	47	3	2	5、6
398	1	2	1	7	1	2	1、4、6
399	1	2	0	46	2	1	1
400	1	2	1	9	3	1	4
401	1	1	1	27	2	1	4
402	1	1	1	16	2	1	3
403	1	2	1	18	1	1	3
404	1	1	1	23	1	1	3
405	1	2	0	46	3	1	3
406	2	2	1	22	2	1	4
407	1	1	0	45	3	1	7
408	1	1	0	45	1	1	3
409	1	2	1	7	1	1	1
410	1	2	0	44	1	1	1
411	1	2	1	12	1	1	1
412	2	2	1	7	2	2	3、5、6
413	1	2	0	44	3	1	3
414	1	2	1	13	3	2	3、5、6
415	1	2	0	43	1	1	3
416	1	2	1	12	3	1	4
417	2	1	0	42	1	1	3
418	1	2	1	7	3	1	5
419	2	2	1	8	2	2	3、6、4
420	1	2	0	42	3	2	4、8
421	2	1	1	29	3	2	3、5
422	1	1	1	11	3	1	4
423	1	2	1	12	3	2	4、8
424	1	2	0	41	3	1	4
425	1	2	1	10	2	2	1、3
426	2	2	0	41	3	1	3
427	1	2	0	40	3	1	3
428	1	1	1	16	2	1	1
429	1	2	0	41	2	1	3
430	1	2	1	4	3	1	3
431	1	2	1	8	3	1	3
432	1	2	1	4	1	1	3
433	1	2	0	39	1	1	1
434	2	2	1	11	3	2	3、12
435	1	1	1	18	3	1	5
436	1	2	1	24	1	1	3
437	1	2	0	38	3	1	3
438	1	2	1	8	2	2	1、3
439	1	2	1	14	3	2	3、4、5、6
440	1	2	1	11	2	1	4
441	1	2	0	38	1	1	3
442	1	2	0	38	1	1	1
443	1	1	0	37	2	1	4
444	2	1	1	22	3	1	1
445	1	2	0	37	1	2	1
446	1	2	0	37	3	1	5
447	2	2	0	37	3	2	4
448	2	2	0	37	3	1	15
449	1	2	1	7	3	2	3、4
450	1	2	1	14	2	1	3
451	2	2	0	36	1	1	3
452	1	1	0	36	3	1	3
453	1	2	0	36	3	2	1、2、3、7
454	1	1	1	12	3	1	4
455	1	2	1	3	1	1	15
456	1	2	0	35	1	2	3、5
457	1	1	1	17	3	2	3、5
458	2	1	1	14	1	1	3
459	2	2	1	24	3	1	5
460	1	2	1	6	2	1	2
461	2	1	0	34	3	1	3
462	1	2	0	34	3	1	3
463	2	2	0	34	2	2	3、4
464	1	2	1	7	1	1	3
465	1	2	1	18	1	1	1
466	1	1	0	34	2	1	3
467	1	2	0	34	2	2	4、5、6
468	1	2	1	10	3	2	3、4、5
469	1	1	0	33	3	1	3
470	1	2	1	3	2	1	3
471	1	2	0	33	3	1	6
472	2	2	0	33	1	2	2、3
473	1	1	1	3	3	2	3、4
474	1	2	1	14	1	1	3
475	1	1	0	33	3	1	6
476	1	1	0	32	1	1	3
477	1	2	0	32	3	1	3
478	1	1	1	11	2	1	3
479	1	2	1	24	1	1	3
480	1	1	0	30	2	1	3
481	1	1	1	10	3	1	3
482	2	1	0	29	3	2	3、4
483	1	1	0	29	3	1	3
484	1	2	0	29	2	1	3
485	1	2	1	15	3	1	3
486	1	2	1	8	1	1	3
487	2	1	0	29	2	1	3
488	1	1	0	29	2	1	2
489	1	2	0	29	2	2	3、6
490	1	2	1	4	3	1	3
491	1	1	0	28	2	1	3
492	1	2	0	28	2	2	3、11
493	2	2	1	17	1	2	1、3、
494	1	1	0	28	3	1	6
495	1	2	1	12	1	1	3
496	1	2	0	27	2	1	3
497	2	2	0	27	1	1	3
498	1	1	1	12	3	1	4
499	1	1	1	6	3	1	3
500	1	2	0	27	3	1	6
501	2	2	0	27	3	1	3
502	1	1	0	27	1	2	1、3、5
503	1	2	1	14	3	2	5、6
504	1	2	1	6	1	1	4
505	1	2	0	26	1	1	3
506	1	2	1	7	2	1	6
507	2	2	1	15	3	2	3、4
508	1	1	0	26	1	1	3
509	2	2	0	26	3	1	3
510	2	2	1	9	3	2	3、4、5、6
511	1	2	0	25	1	2	3、5
512	1	2	0	25	3	1	3
513	1	2	1	12	3	1	3
514	2	2	1	21	3	1	5
515	1	1	1	9	2	1	4
516	1	2	0	26	3	1	3
517	1	2	1	24	1	1	3
518	1	2	0	25	3	2	4、5、20
519	1	2	0	25	3	1	4
520	1	1	1	23	1	1	6
521	1	2	0	24	3	1	3
522	1	2	1	6	1	1	1
523	1	2	1	7	2	2	3、5
524	1	2	1	13	3	2	5、20
525	1	2	0	23	3	1	4
526	1	2	0	23	2	1	4
527	2	1	0	23	2	1	4
528	1	2	1	9	2	2	1、3
529	1	2	0	22	3	1	3
530	1	2	0	22	3	1	3
531	1	2	1	18	3	1	4
532	1	2	0	22	1	1	4
533	2	2	0	22	3	1	4
534	1	2	1	5	2	2	2、3
535	2	2	0	19	3	1	6
536	2	2	0	19	3	1	4
537	1	2	0	19	3	1	6
538	1	2	0	18	3	1	3
539	2	2	0	18	1	1	1
540	1	2	1	11	2	2	3、5、6
541	1	2	0	17	1	1	1
542	1	1	0	17	3	1	5
543	1	1	0	17	2	1	3
544	1	2	1	18	3	1	5
545	1	1	0	16	3	1	3
546	2	2	0	16	3	1	3
547	2	2	0	16	3	1	5
548	1	2	0	16	3	1	3
549	1	2	0	15	2	2	3、4
550	2	2	1	8	3	1	3
551	1	1	1	3	3	1	12
552	1	2	0	14	3	1	2
553	1	2	0	14	3	1	3
554	1	2	0	14	3	1	3
555	2	1	0	13	3	1	2
556	1	2	0	13	3	2	3、4
557	1	2	0	13	1	1	3
558	1	2	0	13	1	1	1
559	1	1	0	13	2	1	3
560	1	2	0	12	1	1	1
561	2	2	1	12	3	1	4
562	1	2	1	3	3	2	3、5、4
563	1	1	0	13	3	2	5、6
564	1	2	0	12	2	1	1
565	1	2	0	12	3	1	3
566	1	2	0	12	3	1	4
567	1	2	0	12	3	1	4
568	1	2	0	12	3	1	3
569	1	2	0	12	2	2	3、5
570	1	2	0	12	3	1	3
571	2	2	0	12	1	1	3
572	2	1	0	11	1	1	3
573	1	2	0	11	1	1	3
574	2	2	0	11	1	2	1、3
575	1	2	1	5	2	1	5
