# Supplementary material for: Construction and validation of a prognostic model for gastric cancer patients with tumor deposits
Source: PeerJ. 2024 Jul 10;12:e17751. doi: 10.7717/peerj.17751 (PMC11246019; doi:10.7717/peerj.17751)
Supplement: Supplemental Information 1 [file peerj-12-17751-s001.zip › Fig 5 M0 R0 TD(+) 575 KM.xls]

## Sheet: Sheet1
(Died 1，Alive 0)	Time（months）	The number of TD (L1;1,L2;2-3,L3;>=4)	Q1(one- area);Q2（multi- area）	Stage	chemotherapy（0，NO，1，YUE）
1	45	L2	Q1	IIIA	1
1	3	L2	Q1	IB	0
0	128	L1	Q1	IIIA	0
1	69	L2	Q1	IIIA	1
0	128	L1	Q1	IIIB	0
1	48	L1	Q1	IIIA	0
1	12	L2	Q1	IIIC	0
1	14	L2	Q1	IIIA	0
0	126	L2	Q1	IIIB	0
1	108	L2	Q1	IIIA	1
1	9	L2	Q1	IIIB	1
1	6	L1	Q1	IIIC	0
1	12	L2	Q2	IIIB	1
1	30	L2	Q1	IIIC	1
1	13	L2	Q1	IIIC	1
1	16	L3	Q2	IIIA	0
1	10	L1	Q1	IIIA	1
1	4	L3	Q2	IIIA	0
0	125	L2	Q2	IIIA	1
1	22	L2	Q1	IIIB	0
0	124	L3	Q2	IIB	0
1	12	L2	Q2	IIIC	0
1	15	L2	Q2	IIIA	0
1	17	L1	Q1	IIIC	0
1	12	L3	Q2	IIIB	0
0	123	L1	Q1	IIIB	0
0	123	L2	Q2	IIIA	0
1	12	L2	Q2	IIIC	0
0	122	L1	Q1	IIIB	0
0	122	L1	Q1	IIIB	1
1	16	L2	Q1	IIIB	0
1	53	L1	Q1	IIA	0
1	17	L3	Q2	IIIB	1
1	7	L3	Q2	IIIC	0
1	8	L3	Q2	IIIC	1
1	32	L2	Q1	IIIB	0
1	27	L1	Q1	IIIC	1
0	120	L1	Q1	IIIA	1
1	67	L1	Q1	IIIB	0
1	6	L3	Q2	IIIC	0
1	45	L3	Q1	IIIA	0
1	33	L2	Q1	IIIB	0
1	3	L3	Q2	IIIA	1
1	34	L2	Q1	IIIA	0
1	4	L3	Q2	IIIB	0
1	60	L1	Q1	IIIA	0
1	13	L1	Q1	IIIB	1
1	13	L1	Q1	IIIA	1
1	10	L1	Q1	IIIB	1
1	10	L2	Q1	IIIA	1
1	13	L1	Q1	IIB	1
1	6	L1	Q1	IIIA	0
1	29	L3	Q2	IIIC	1
0	118	L1	Q1	IIB	1
0	118	L2	Q1	IIIA	1
0	118	L1	Q1	IIIA	1
1	6	L1	Q1	IIIA	1
1	18	L2	Q2	IIB	1
1	44	L1	Q1	IIIA	1
1	43	L1	Q1	IIIA	1
1	24	L3	Q2	IIIC	0
1	14	L2	Q1	IIIC	1
0	116	L2	Q1	IIIA	1
0	116	L2	Q1	IIIA	0
1	34	L1	Q1	IIA	0
1	29	L1	Q1	IIIA	0
1	21	L2	Q2	IIIA	0
1	6	L1	Q1	IIB	0
1	46	L1	Q1	IIIC	1
1	48	L2	Q1	IIIA	0
1	9	L3	Q1	IIIA	0
1	11	L2	Q1	IIIA	1
1	6	L2	Q1	IIIA	1
1	3	L3	Q2	IIIA	0
0	114	L2	Q2	IIB	1
1	7	L1	Q1	IIIC	1
1	28	L1	Q1	IIIC	0
1	15	L2	Q1	IIIB	1
1	9	L2	Q2	IIIA	0
1	30	L2	Q1	IIIB	1
1	23	L1	Q1	IIIC	1
0	114	L1	Q1	IIB	0
1	13	L2	Q1	IIIA	1
1	19	L1	Q1	IIIA	0
1	18	L1	Q1	IIIC	1
0	114	L1	Q1	IIIA	1
1	6	L1	Q1	IIIB	0
1	27	L1	Q1	IIIB	0
1	8	L2	Q2	IIB	1
0	113	L1	Q1	IIIA	1
0	112	L2	Q1	IIIB	1
1	22	L1	Q1	IIB	1
1	32	L2	Q2	IIIC	0
1	9	L1	Q1	IIIA	0
0	112	L1	Q1	IIIA	0
1	26	L1	Q1	IIIB	0
0	112	L2	Q1	IIIB	1
1	12	L2	Q1	IIIB	1
1	13	L1	Q1	IIIA	0
1	17	L2	Q2	IIIB	1
1	15	L3	Q2	IIIB	1
0	111	L1	Q1	IIIB	1
0	111	L2	Q1	IIIA	0
1	16	L1	Q1	IIIA	1
1	40	L1	Q1	IIIB	1
1	14	L2	Q1	IIIB	1
0	110	L1	Q1	IIIA	1
1	4	L2	Q2	IIIB	0
0	110	L3	Q2	IIIB	0
1	37	L3	Q1	IIB	0
1	12	L1	Q1	IIIA	1
0	110	L3	Q2	IIIC	0
1	25	L1	Q1	IIB	0
1	7	L2	Q1	IIIB	1
1	3	L3	Q2	IIIB	0
1	30	L1	Q1	IIIA	0
1	49	L3	Q1	IIIC	1
1	77	L2	Q1	IIIA	0
0	108	L1	Q1	IIIA	0
1	4	L2	Q2	IIIB	0
1	12	L1	Q1	IIIB	0
1	6	L3	Q2	IIIB	0
1	8	L2	Q1	IIIA	0
0	108	L1	Q1	IIIB	1
1	5	L1	Q1	IIIB	1
1	57	L1	Q1	IIIC	1
1	6	L2	Q1	IIB	0
1	7	L2	Q2	IIB	0
0	106	L1	Q1	IIB	0
1	6	L1	Q1	IIIA	0
0	106	L1	Q1	IIB	0
0	106	L1	Q1	IIIA	1
0	105	L1	Q1	IIIA	0
1	24	L1	Q1	IIIA	0
1	12	L2	Q2	IIIB	1
1	22	L3	Q2	IIIB	0
1	27	L1	Q1	IIIB	1
1	6	L1	Q1	IIIA	0
1	17	L3	Q2	IIIB	1
1	18	L2	Q1	IIIB	0
1	12	L3	Q1	IIIB	1
1	21	L2	Q1	IIIB	1
1	29	L1	Q1	IIIC	1
0	102	L2	Q1	IIB	1
1	23	L1	Q1	IIIB	1
1	27	L1	Q1	IIB	0
0	102	L2	Q1	IIIB	0
1	9	L2	Q2	IIIA	0
1	52	L2	Q1	IIIB	0
1	15	L3	Q1	IIIC	0
0	101	L2	Q1	IIIA	1
0	101	L1	Q1	IIB	1
1	3	L1	Q1	IIIB	0
1	3	L2	Q1	IIIC	0
1	9	L3	Q2	IIIB	1
1	24	L1	Q1	IIIB	1
1	72	L2	Q1	IIIA	1
1	24	L2	Q1	IIIA	0
1	36	L1	Q1	IIIB	0
1	6	L2	Q2	IIIB	1
1	6	L3	Q1	IIIB	0
1	8	L2	Q1	IIB	0
0	100	L2	Q1	IIIA	0
1	20	L3	Q2	IIIB	0
1	6	L3	Q2	IIIC	1
1	6	L3	Q2	IIIB	1
1	13	L2	Q1	IIIA	0
1	28	L1	Q1	IIIB	1
1	37	L2	Q2	IIB	1
1	8	L3	Q1	IIB	1
1	10	L1	Q1	IIIA	1
1	28	L2	Q1	IIIA	1
0	97	L2	Q1	IA	1
1	9	L1	Q1	IIIB	1
1	15	L2	Q2	IIIA	1
1	62	L1	Q1	IIIA	1
1	8	L1	Q1	IIIC	0
1	23	L1	Q1	IIB	1
1	78	L1	Q1	IIIB	1
1	35	L1	Q1	IIIA	0
1	12	L1	Q1	IIIB	0
1	13	L3	Q2	IIIB	1
1	42	L1	Q1	IIIA	1
1	41	L2	Q1	IIIB	0
0	94	L1	Q1	IIIA	1
1	17	L1	Q1	IIIB	1
1	12	L1	Q1	IIIA	1
1	94	L3	Q2	IIIB	1
1	38	L1	Q1	IIIA	1
1	60	L1	Q1	IIIA	0
1	4	L2	Q1	IIIC	0
0	93	L1	Q1	IIIB	1
0	93	L1	Q1	IIIA	1
1	74	L1	Q1	IB	0
1	5	L2	Q1	IIIC	0
0	91	L1	Q1	IIB	1
0	90	L3	Q2	IIB	1
1	3	L3	Q2	IIIB	0
1	17	L2	Q2	IIIB	1
1	34	L1	Q1	IIIB	1
1	22	L1	Q1	IIIA	1
1	17	L1	Q1	IIIB	1
0	89	L3	Q2	IIB	0
1	19	L1	Q1	IIIB	1
1	11	L2	Q1	IIIC	1
1	8	L3	Q2	IIIA	0
0	88	L2	Q2	IIIA	0
1	8	L3	Q2	IIIB	1
1	12	L1	Q1	IIIA	0
1	12	L1	Q1	IIIA	0
1	3	L1	Q1	IIIB	0
1	15	L2	Q1	IIIB	0
1	4	L3	Q1	IIIC	0
1	26	L3	Q2	IIIB	1
1	14	L2	Q2	IIIA	0
1	3	L3	Q2	IIIB	0
0	85	L1	Q1	IIIA	1
0	85	L1	Q1	IIIA	1
1	11	L2	Q1	IIIC	0
1	59	L3	Q1	IIIB	1
0	85	L1	Q1	IIIA	1
1	15	L3	Q2	IIIA	0
1	10	L3	Q1	IIIA	1
1	5	L2	Q1	IIA	1
1	23	L2	Q1	IIIC	0
1	15	L1	Q1	IB	0
1	26	L2	Q1	IIB	1
1	11	L1	Q1	IIB	1
1	15	L1	Q1	IIIA	1
1	22	L1	Q1	IIIA	1
1	36	L2	Q1	IIB	0
1	9	L1	Q1	IIIA	1
1	13	L3	Q2	IIIB	1
0	82	L1	Q1	IIIA	0
0	82	L1	Q1	IIIA	1
1	60	L2	Q1	IIIA	0
1	18	L1	Q1	IIIB	0
0	81	L1	Q1	IIB	0
1	20	L3	Q1	IIIA	0
1	8	L2	Q2	IIIB	0
0	78	L2	Q1	IIB	1
1	56	L1	Q1	IIIA	0
1	15	L3	Q1	IIIA	0
1	6	L2	Q1	IIIB	0
1	33	L2	Q2	IIIA	1
1	27	L2	Q1	IIIA	1
0	76	L1	Q1	IIIB	0
1	11	L2	Q1	IIIC	0
1	21	L3	Q2	IIB	1
1	3	L2	Q1	IIIA	0
1	3	L2	Q1	IIIA	0
0	75	L1	Q1	IIIA	0
1	3	L2	Q1	IIB	0
1	29	L1	Q1	IIIB	0
1	16	L1	Q1	IIIB	0
1	5	L1	Q1	IIIC	1
1	8	L2	Q1	IIIB	0
1	9	L2	Q1	IIB	1
1	30	L1	Q1	IIB	1
0	73	L1	Q1	IIIA	0
1	53	L1	Q1	IIIB	1
1	39	L1	Q1	IIIA	0
0	72	L1	Q1	IIA	1
0	72	L1	Q1	IIIA	0
1	12	L3	Q2	IIIB	1
1	8	L3	Q2	IIIA	1
0	71	L2	Q1	IIIB	1
1	11	L1	Q1	IIIA	1
1	39	L2	Q1	IIIA	1
1	50	L1	Q1	IIIA	0
1	5	L1	Q1	IB	1
1	7	L2	Q1	IIIB	1
1	37	L2	Q2	IIIA	1
1	12	L2	Q2	IIIB	0
1	21	L1	Q1	IIIC	0
0	70	L3	Q2	IIIB	1
1	8	L2	Q2	IIIC	0
1	45	L3	Q2	IIIB	0
1	16	L2	Q1	IIIB	1
1	26	L1	Q1	IIIB	1
1	6	L2	Q1	IIIC	0
1	18	L1	Q1	IIIC	0
1	12	L3	Q2	IIIB	0
1	31	L1	Q1	IIIA	0
1	6	L1	Q1	IIIC	0
1	4	L2	Q2	IIIC	0
1	24	L1	Q1	IIIA	0
1	16	L2	Q2	IIIB	0
1	6	L2	Q1	IIIB	1
1	16	L2	Q2	IIIC	1
0	68	L1	Q1	IIIB	1
0	67	L1	Q1	IIIA	1
1	20	L2	Q2	IIIA	1
1	12	L1	Q1	IIIA	0
1	9	L2	Q2	IIIB	1
1	12	L3	Q2	IIB	0
0	66	L2	Q2	IIIC	1
1	37	L3	Q1	IIIB	0
1	22	L1	Q1	IIIC	0
1	51	L2	Q1	IIIC	1
1	8	L3	Q2	IIIC	1
1	13	L3	Q2	IIIB	0
1	4	L3	Q2	IIIB	1
1	8	L2	Q1	IIIC	1
0	65	L1	Q1	IIIB	1
0	65	L1	Q1	IIIB	1
1	10	L2	Q2	IIIB	0
0	64	L2	Q1	IIIB	1
1	12	L1	Q1	IIIB	1
1	13	L2	Q1	IIIA	0
1	24	L3	Q2	IIIB	1
1	40	L1	Q1	IIIB	1
1	18	L1	Q1	IIIA	0
1	17	L2	Q2	IIIB	1
0	63	L1	Q1	IIIA	1
1	26	L3	Q1	IIIB	1
1	13	L2	Q1	IIB	0
1	24	L3	Q2	IIIC	1
1	30	L1	Q1	IIIC	1
0	62	L2	Q1	IIIB	1
0	62	L2	Q2	IIIB	1
1	9	L2	Q1	IIIC	1
1	33	L3	Q2	IIIA	1
1	27	L2	Q1	IIIC	1
1	13	L1	Q1	IIIA	0
1	29	L1	Q1	IIIA	0
0	61	L1	Q1	IIIB	1
0	61	L2	Q2	IIIC	1
1	18	L3	Q2	IIIB	0
0	61	L1	Q1	IIB	1
0	61	L1	Q1	IIIC	1
0	61	L3	Q1	IIIA	1
1	9	L1	Q1	IIIB	0
1	7	L2	Q2	IIIA	1
1	24	L3	Q1	IIIB	0
1	26	L2	Q1	IIIB	1
1	6	L3	Q1	IIIB	1
1	39	L3	Q1	IIIC	1
0	60	L1	Q1	IIIB	1
1	22	L1	Q1	IIB	0
1	28	L3	Q2	IIIB	1
1	41	L3	Q2	IIIA	1
1	17	L2	Q1	IIIB	1
1	6	L1	Q1	IIIA	1
1	23	L1	Q1	IIIA	1
1	8	L1	Q1	IIIB	1
0	59	L1	Q1	IIIB	1
0	59	L1	Q1	IIIC	1
1	36	L1	Q1	IIIA	0
0	59	L1	Q1	IB	1
0	58	L1	Q1	IIIB	1
1	17	L1	Q1	IIIA	1
1	31	L1	Q1	IIIB	1
0	58	L2	Q2	IIIC	1
1	32	L1	Q1	IIB	1
1	14	L1	Q1	IIIB	1
1	9	L1	Q1	IIIB	0
1	19	L2	Q2	IIIB	1
0	54	L1	Q1	IIIB	0
1	19	L2	Q2	IIIB	1
0	56	L3	Q2	IIIA	1
1	7	L1	Q1	IIIA	0
0	56	L1	Q1	IIA	0
1	24	L1	Q1	IIIA	0
0	56	L2	Q1	IIA	1
1	33	L1	Q1	IIIA	0
1	15	L2	Q1	IIIC	1
0	55	L2	Q1	IIIA	0
1	34	L2	Q1	IIIA	1
1	35	L1	Q1	IIIB	0
0	54	L1	Q1	IIA	0
1	13	L3	Q1	IIIC	1
0	54	L2	Q1	IIIB	0
1	37	L2	Q2	IIIB	1
1	23	L1	Q1	IIIB	1
1	19	L3	Q2	IIIB	1
0	53	L2	Q2	IIIB	1
1	23	L2	Q1	IIIA	1
1	19	L2	Q2	IIIC	1
1	34	L1	Q1	IIIA	1
1	17	L1	Q1	IIIA	0
1	9	L2	Q1	IIIB	0
1	4	L1	Q1	IIB	0
1	23	L1	Q1	IIIB	1
0	51	L2	Q2	IA	0
0	51	L3	Q2	IIB	1
1	7	L2	Q1	IIIA	1
0	51	L1	Q1	IB	0
1	8	L2	Q1	IIIA	1
0	49	L3	Q1	IIB	1
0	49	L1	Q1	IIA	1
1	8	L2	Q1	IIB	1
0	48	L1	Q1	IIB	0
0	47	L1	Q1	IIIA	1
1	19	L1	Q1	IIIB	1
1	6	L1	Q1	IIIC	1
0	47	L2	Q2	IIIB	1
1	7	L3	Q2	IIIB	0
0	46	L1	Q1	IIB	0
1	9	L2	Q1	IIB	0
1	27	L1	Q1	IIIA	1
1	16	L2	Q1	IIIA	1
1	18	L1	Q1	IIIA	1
1	23	L1	Q1	IIIB	1
0	46	L2	Q1	IIIC	1
1	22	L1	Q1	IIIB	1
0	45	L3	Q1	IIB	1
0	45	L1	Q1	IIB	0
1	7	L1	Q1	IIIC	1
0	44	L1	Q1	IIA	1
1	12	L1	Q1	IIIB	1
1	7	L3	Q2	IIIC	0
0	44	L2	Q1	IIA	1
1	13	L3	Q2	IIIC	0
0	43	L1	Q1	IIIA	1
1	12	L1	Q1	IIIB	1
0	42	L1	Q1	IIIB	1
1	7	L1	Q1	IIIA	1
1	8	L3	Q2	IIIA	1
0	42	L2	Q2	IB	1
1	29	L2	Q2	IIIB	0
1	11	L2	Q1	IIIB	1
1	12	L2	Q2	IIIB	1
0	41	L1	Q1	IIB	1
1	10	L2	Q2	IIIA	1
0	41	L1	Q1	IIIA	1
0	40	L1	Q1	IIIB	1
1	16	L2	Q1	IIIA	1
0	41	L1	Q1	IIIB	1
1	4	L1	Q1	IIIA	1
1	8	L2	Q1	IIB	1
1	4	L1	Q1	IIIB	1
0	39	L1	Q1	IIIA	1
1	11	L2	Q2	IIIC	0
1	18	L2	Q1	IIIC	1
1	24	L2	Q1	IIIB	1
0	38	L2	Q1	IIIC	1
1	8	L2	Q2	IIIC	1
1	14	L3	Q2	IIIA	1
1	11	L2	Q1	IIIC	1
0	38	L2	Q1	IIIC	0
0	38	L2	Q1	IIIB	1
0	37	L1	Q1	IIIC	1
1	22	L1	Q1	IIIC	1
0	37	L2	Q1	IIIA	1
0	37	L1	Q1	IIIC	1
0	37	L2	Q1	IIIB	1
0	37	L1	Q1	IIIB	0
1	7	L3	Q2	IIIB	0
1	14	L3	Q1	IIIB	1
0	36	L1	Q1	IIB	0
0	36	L1	Q1	IIB	1
0	36	L3	Q2	IIIB	1
1	12	L1	Q1	IIIA	1
1	3	L3	Q1	IIIA	0
0	35	L2	Q2	IIIA	0
1	17	L3	Q2	IIIB	1
1	14	L1	Q1	IIIB	1
1	24	L2	Q1	IIIA	1
1	6	L1	Q1	IIIB	0
0	34	L1	Q1	IIIA	1
0	34	L2	Q1	IIIA	1
0	34	L2	Q2	IIIA	1
1	7	L2	Q1	IIIB	1
1	18	L2	Q1	IIIA	1
0	34	L1	Q1	IIIB	1
0	34	L3	Q2	IIIA	1
1	10	L3	Q2	IIIC	1
0	33	L1	Q1	IIIB	1
1	3	L3	Q1	IIIC	1
0	33	L1	Q1	IIIB	1
0	33	L2	Q2	IIIB	0
1	3	L3	Q2	IIIB	1
1	14	L2	Q1	IIIB	1
0	33	L2	Q1	IIIB	1
0	32	L1	Q1	IIB	0
0	32	L1	Q1	IIIA	1
1	11	L1	Q1	IIIB	1
1	24	L2	Q1	IIB	0
0	30	L1	Q1	IIIB	1
1	10	L1	Q1	IIIC	1
0	29	L3	Q2	IIIB	1
0	29	L1	Q1	IIIC	1
0	29	L1	Q1	IIA	1
1	15	L3	Q1	IIIC	1
1	8	L2	Q1	IIIB	0
0	29	L2	Q1	IIIB	1
0	29	L2	Q1	IIIC	1
0	29	L3	Q2	IIIA	0
1	4	L2	Q1	IIIC	1
0	28	L1	Q1	IIIA	1
0	28	L2	Q2	IIIB	1
1	17	L3	Q2	IIIB	0
0	28	L1	Q1	IIIB	1
1	12	L1	Q1	IIB	0
0	27	L1	Q1	IIIC	1
0	27	L1	Q1	IIIB	1
1	12	L1	Q1	IIIC	1
1	6	L2	Q1	IIIB	1
0	27	L2	Q1	IIIB	1
0	27	L1	Q1	IIB	0
0	27	L3	Q2	IIIC	1
1	14	L2	Q2	IIIA	1
1	6	L2	Q1	IIIB	0
0	26	L2	Q1	IIIB	0
1	7	L2	Q1	IIIB	0
1	15	L2	Q2	IIIB	0
0	26	L1	Q1	IIIA	1
0	26	L1	Q1	IIIB	1
1	9	L3	Q2	IIIC	0
0	25	L2	Q2	IIIC	1
0	25	L1	Q1	IIIB	1
1	12	L2	Q1	IIIC	1
1	21	L1	Q1	IIIB	0
1	9	L1	Q1	IIB	1
0	26	L1	Q1	IIIC	0
1	24	L1	Q1	IIIB	0
0	25	L3	Q2	IIIB	1
0	25	L1	Q1	IIIB	1
1	23	L1	Q1	IIIC	1
0	24	L1	Q1	IIB	1
1	6	L1	Q1	IIIA	1
1	7	L2	Q2	IIIC	0
1	13	L2	Q2	IIIC	0
0	23	L1	Q1	IIIB	1
0	23	L2	Q1	IIIB	0
0	23	L2	Q1	IIIB	0
1	9	L3	Q2	IIIB	0
0	22	L2	Q1	IIIA	0
0	22	L2	Q1	IIB	0
1	18	L2	Q1	IIIC	1
0	22	L3	Q1	IIIC	1
0	22	L2	Q1	IIIA	0
1	5	L2	Q2	IIIC	0
0	19	L1	Q1	IIIA	1
0	19	L1	Q1	IIIA	1
0	19	L3	Q1	IIIA	0
0	18	L2	Q1	IIIA	1
0	18	L2	Q1	IIIB	0
1	11	L3	Q2	IIIC	0
0	17	L2	Q1	IIA	1
0	17	L1	Q1	IIIA	0
0	17	L1	Q1	IIB	0
1	18	L2	Q1	IIIB	1
0	16	L1	Q1	IIIA	1
0	16	L1	Q1	IIB	1
0	16	L2	Q1	IIIC	1
0	16	L2	Q1	IIIA	0
0	15	L2	Q2	IIIA	1
1	8	L2	Q1	IIIB	1
1	3	L2	Q1	IIIC	0
0	14	L1	Q1	IIIC	1
0	14	L2	Q1	IIIA	1
0	14	L1	Q1	IIB	1
0	13	L1	Q1	IIIC	1
0	13	L3	Q2	IIIB	0
0	13	L3	Q1	IIIB	0
0	13	L1	Q1	IIB	0
0	13	L2	Q1	IIIB	1
0	12	L2	Q1	IIIA	1
1	12	L3	Q1	IIIA	0
1	3	L3	Q2	IIIA	1
0	13	L3	Q2	IIIA	0
0	12	L2	Q1	IIB	1
0	12	L1	Q1	IIA	0
0	12	L2	Q1	IIA	1
0	12	L2	Q1	IIIA	1
0	12	L1	Q1	IIIA	1
0	12	L3	Q2	IIB	1
0	12	L2	Q1	IIB	0
0	12	L2	Q1	IIIA	0
0	11	L1	Q1	IIIA	0
0	11	L1	Q1	IIB	0
0	11	L3	Q2	IIIC	0
1	5	L1	Q1	IIIB	0
