# Supplementary material for: Construction and validation of a prognostic model for gastric cancer patients with tumor deposits
Source: PeerJ. 2024 Jul 10;12:e17751. doi: 10.7717/peerj.17751 (PMC11246019; doi:10.7717/peerj.17751)
Supplement: Supplemental Information 1 [file peerj-12-17751-s001.zip › Fig 5a M0 R0 TD(+) 575 KM L - all patients.xlsx]

## Sheet: Sheet1
(Died 1，Alive 0)	Time（months）	The number of TD (L1;1,L2;2-3,L3;>=4)
0	97	L2
0	51	L2
1	48	L2
1	74	L1
1	15	L1
1	60	L1
0	59	L1
0	51	L1
0	42	L2
1	53	L1
1	34	L1
1	24	L2
0	72	L1
0	56	L1
0	56	L2
0	54	L1
0	49	L1
0	44	L1
0	44	L2
0	29	L1
0	17	L2
0	12	L1
0	12	L2
1	80	L3
1	13	L1
0	118	L1
1	18	L2
1	12	L1
0	114	L2
0	114	L1
1	8	L2
1	22	L1
1	37	L3
1	25	L1
1	6	L2
1	7	L2
0	106	L1
0	106	L1
0	102	L2
1	27	L1
0	101	L1
1	8	L2
1	37	L2
1	8	L3
1	23	L1
0	91	L1
1	48	L3
0	89	L3
1	26	L2
1	11	L1
1	36	L2
0	81	L1
0	78	L2
1	21	L3
1	6	L2
1	9	L2
1	30	L1
1	12	L3
1	13	L2
0	61	L1
1	22	L1
1	32	L1
1	14	L1
0	51	L3
0	49	L3
1	8	L2
0	48	L1
0	46	L1
1	9	L2
0	45	L3
0	45	L1
0	41	L1
1	8	L2
0	36	L1
0	36	L1
0	32	L1
1	24	L2
1	12	L1
0	27	L1
1	18	L1
0	24	L1
0	22	L2
0	17	L1
0	16	L1
0	14	L1
0	13	L1
0	12	L2
0	12	L3
0	12	L2
0	12	L1
1	45	L2
0	128	L1
1	69	L2
1	48	L1
1	14	L2
1	108	L2
1	16	L3
1	10	L1
1	4	L3
0	125	L2
1	15	L2
0	123	L2
0	120	L1
1	45	L3
1	3	L3
1	34	L2
1	60	L1
1	13	L1
1	10	L2
1	6	L1
0	118	L2
0	118	L1
1	6	L1
1	44	L1
1	43	L1
0	116	L2
0	116	L2
1	29	L1
1	21	L2
1	48	L2
1	9	L3
1	11	L2
1	6	L2
1	3	L3
1	9	L2
1	13	L2
1	19	L1
0	114	L1
0	113	L1
1	9	L1
0	112	L1
1	13	L1
0	111	L2
1	16	L1
0	110	L1
1	12	L1
1	30	L1
1	77	L2
0	108	L1
1	8	L2
1	6	L1
0	106	L1
0	105	L1
1	24	L1
1	6	L1
1	9	L2
0	101	L2
1	72	L2
1	24	L2
0	100	L2
1	13	L2
1	10	L1
1	28	L2
1	15	L2
1	62	L1
1	35	L1
1	42	L1
0	94	L1
1	12	L1
1	38	L1
1	60	L1
0	93	L1
1	22	L1
1	8	L3
0	88	L2
1	12	L1
1	12	L1
1	14	L2
0	85	L1
0	85	L1
0	85	L1
1	15	L3
1	10	L3
1	15	L1
1	22	L1
1	9	L1
0	82	L1
0	82	L1
1	60	L2
1	20	L3
1	56	L1
1	15	L3
1	33	L2
1	27	L2
1	3	L2
1	3	L2
0	75	L1
0	73	L1
1	39	L1
0	72	L1
1	8	L3
1	11	L1
1	39	L2
1	50	L1
1	37	L2
1	31	L1
1	24	L1
0	67	L1
1	20	L2
1	12	L1
1	13	L2
1	18	L1
0	63	L1
1	33	L3
1	13	L1
1	29	L1
0	61	L3
1	7	L2
1	41	L3
1	6	L1
1	23	L1
1	36	L1
1	17	L1
0	56	L3
1	7	L1
1	24	L1
1	33	L1
0	55	L2
1	34	L2
1	23	L2
1	34	L1
1	17	L1
1	7	L2
1	8	L2
0	47	L1
1	27	L1
1	16	L2
1	18	L1
0	43	L1
1	7	L1
1	8	L3
1	10	L2
0	41	L1
1	16	L2
1	4	L1
0	39	L1
1	14	L3
0	37	L2
1	12	L1
1	3	L3
0	35	L2
1	24	L2
0	34	L1
0	34	L2
0	34	L2
1	18	L2
0	34	L3
0	32	L1
0	29	L3
0	28	L1
1	14	L2
0	26	L1
1	6	L1
0	22	L2
0	22	L2
0	19	L1
0	19	L1
0	19	L3
0	18	L2
0	17	L1
0	16	L1
0	16	L2
0	15	L2
0	14	L2
0	12	L2
1	12	L3
1	3	L3
0	13	L3
0	12	L2
0	12	L1
0	12	L2
0	11	L1
0	128	L1
0	126	L2
1	9	L2
1	12	L2
1	22	L2
1	12	L3
0	123	L1
0	122	L1
0	122	L1
1	16	L2
1	17	L3
1	32	L2
1	67	L1
1	33	L2
1	4	L3
1	13	L1
1	10	L1
1	15	L2
1	30	L2
1	6	L1
1	27	L1
0	112	L2
1	26	L1
0	112	L2
1	12	L2
1	17	L2
1	15	L3
0	111	L1
1	40	L1
1	14	L2
1	4	L2
0	110	L3
1	7	L2
1	3	L3
1	4	L2
1	12	L1
1	6	L3
0	108	L1
1	5	L1
1	12	L2
1	22	L3
1	27	L1
1	17	L3
1	18	L2
1	12	L3
1	21	L2
1	23	L1
0	102	L2
1	52	L2
1	3	L1
1	9	L3
1	24	L1
1	36	L1
1	6	L2
1	6	L3
1	20	L3
1	6	L3
1	28	L1
1	9	L1
1	78	L1
1	12	L1
1	13	L3
1	41	L2
1	17	L1
1	94	L3
0	93	L1
1	3	L3
1	17	L2
1	34	L1
1	17	L1
1	19	L1
1	8	L3
1	3	L1
1	15	L2
1	26	L3
1	3	L3
1	59	L3
1	13	L3
1	18	L1
1	8	L2
1	6	L2
0	76	L1
1	29	L1
1	16	L1
1	8	L2
1	53	L1
1	12	L3
0	71	L2
1	7	L2
1	12	L2
0	70	L3
1	45	L3
1	16	L2
1	26	L1
1	12	L3
1	16	L2
1	6	L2
0	68	L1
1	9	L2
1	37	L3
1	13	L3
1	4	L3
0	65	L1
0	65	L1
1	10	L2
0	64	L2
1	12	L1
1	24	L3
1	40	L1
1	17	L2
1	26	L3
0	62	L2
0	62	L2
0	61	L1
1	18	L3
1	9	L1
1	24	L3
1	26	L2
1	6	L3
0	60	L1
1	28	L3
1	17	L2
1	8	L1
0	59	L1
0	58	L1
1	31	L1
1	14	L1
1	9	L1
1	19	L2
0	54	L1
1	19	L2
1	35	L1
0	54	L2
1	37	L2
1	23	L1
1	19	L3
0	53	L2
1	9	L2
1	23	L1
1	19	L1
0	47	L2
1	7	L3
1	23	L1
1	22	L1
1	12	L1
1	12	L1
0	42	L1
1	29	L2
1	11	L2
1	12	L2
0	40	L1
0	41	L1
1	4	L1
1	24	L2
0	38	L2
0	37	L2
0	37	L1
1	7	L3
1	14	L3
0	36	L3
1	17	L3
1	14	L1
1	6	L1
1	7	L2
0	34	L1
0	33	L1
0	33	L1
0	33	L2
1	3	L3
1	14	L2
0	33	L2
1	11	L1
0	30	L1
0	29	L3
1	8	L2
0	29	L2
0	28	L2
1	17	L3
0	28	L1
0	27	L1
1	6	L2
0	27	L2
1	6	L2
0	26	L2
1	7	L2
1	15	L2
0	26	L1
0	25	L1
1	21	L1
1	24	L1
0	25	L3
0	25	L1
0	23	L1
0	23	L2
0	23	L2
1	9	L3
0	18	L2
1	18	L2
1	8	L2
0	13	L3
0	13	L3
0	13	L2
1	5	L1
1	12	L2
1	6	L1
1	30	L2
1	13	L2
1	12	L2
1	17	L1
1	12	L2
1	7	L3
1	8	L3
1	27	L1
1	6	L3
1	29	L3
1	24	L3
1	14	L2
1	46	L1
1	7	L1
1	28	L1
1	23	L1
1	18	L1
1	32	L2
0	110	L3
1	49	L3
1	57	L1
1	29	L1
1	15	L3
1	3	L2
1	6	L3
1	8	L1
1	4	L2
1	5	L2
1	11	L2
1	4	L3
1	11	L2
1	23	L2
1	11	L2
1	5	L1
1	21	L1
1	8	L2
1	6	L2
1	18	L1
1	6	L1
1	4	L2
1	16	L2
0	66	L2
1	22	L1
1	51	L2
1	8	L3
1	8	L2
1	24	L3
1	30	L1
1	9	L2
1	27	L2
0	61	L2
0	61	L1
1	39	L3
0	59	L1
0	58	L2
1	15	L2
1	13	L3
1	19	L2
1	6	L1
0	46	L2
1	7	L1
1	7	L3
1	13	L3
1	11	L2
1	18	L2
0	38	L2
1	8	L2
1	11	L2
0	38	L2
0	37	L1
1	22	L1
0	37	L1
1	10	L3
1	3	L3
1	10	L1
0	29	L1
1	15	L3
0	29	L2
1	4	L2
0	27	L1
1	12	L1
0	27	L3
1	9	L3
0	25	L2
1	12	L2
0	26	L1
1	23	L1
1	7	L2
1	13	L2
1	18	L2
0	22	L3
1	5	L2
1	11	L3
0	16	L2
1	3	L2
0	14	L1
0	13	L1
0	11	L3
