# Supplementary material for: Construction and validation of a prognostic model for gastric cancer patients with tumor deposits
Source: PeerJ. 2024 Jul 10;12:e17751. doi: 10.7717/peerj.17751 (PMC11246019; doi:10.7717/peerj.17751)
Supplement: Supplemental Information 1 [file peerj-12-17751-s001.zip › Fig 5b M0 R0 TD(+) 575 KM Q - all patients.xlsx]

## Sheet: Sheet1
(Died 1，Alive 0)	Time（months）	Q1(one- area);Q2（multi- area）
1	45	Q1
1	3	Q1
0	128	Q1
1	69	Q1
0	128	Q1
1	48	Q1
1	12	Q1
1	14	Q1
0	126	Q1
1	108	Q1
1	9	Q1
1	6	Q1
1	12	Q2
1	30	Q1
1	13	Q1
1	16	Q2
1	10	Q1
1	4	Q2
0	125	Q2
1	22	Q1
0	124	Q2
1	12	Q2
1	15	Q2
1	17	Q1
1	12	Q2
0	123	Q1
0	123	Q2
1	12	Q2
0	122	Q1
0	122	Q1
1	16	Q1
1	53	Q1
1	17	Q2
1	7	Q2
1	8	Q2
1	32	Q1
1	27	Q1
0	120	Q1
1	67	Q1
1	6	Q2
1	45	Q1
1	33	Q1
1	3	Q2
1	34	Q1
1	4	Q2
1	60	Q1
1	13	Q1
1	13	Q1
1	10	Q1
1	10	Q1
1	13	Q1
1	6	Q1
1	29	Q2
0	118	Q1
0	118	Q1
0	118	Q1
1	6	Q1
1	18	Q2
1	44	Q1
1	43	Q1
1	24	Q2
1	14	Q1
0	116	Q1
0	116	Q1
1	34	Q1
1	29	Q1
1	21	Q2
1	6	Q1
1	46	Q1
1	48	Q1
1	9	Q1
1	11	Q1
1	6	Q1
1	3	Q2
0	114	Q2
1	7	Q1
1	28	Q1
1	15	Q1
1	9	Q2
1	30	Q1
1	23	Q1
0	114	Q1
1	13	Q1
1	19	Q1
1	18	Q1
0	114	Q1
1	6	Q1
1	27	Q1
1	8	Q2
0	113	Q1
0	112	Q1
1	22	Q1
1	32	Q2
1	9	Q1
0	112	Q1
1	26	Q1
0	112	Q1
1	12	Q1
1	13	Q1
1	17	Q2
1	15	Q2
0	111	Q1
0	111	Q1
1	16	Q1
1	40	Q1
1	14	Q1
0	110	Q1
1	4	Q2
0	110	Q2
1	37	Q1
1	12	Q1
0	110	Q2
1	25	Q1
1	7	Q1
1	3	Q2
1	30	Q1
1	49	Q1
1	77	Q1
0	108	Q1
1	4	Q2
1	12	Q1
1	6	Q2
1	8	Q1
0	108	Q1
1	5	Q1
1	57	Q1
1	6	Q1
1	7	Q2
0	106	Q1
1	6	Q1
0	106	Q1
0	106	Q1
0	105	Q1
1	24	Q1
1	12	Q2
1	22	Q2
1	27	Q1
1	6	Q1
1	17	Q2
1	18	Q1
1	12	Q1
1	21	Q1
1	29	Q1
0	102	Q1
1	23	Q1
1	27	Q1
0	102	Q1
1	9	Q2
1	52	Q1
1	15	Q1
0	101	Q1
0	101	Q1
1	3	Q1
1	3	Q1
1	9	Q2
1	24	Q1
1	72	Q1
1	24	Q1
1	36	Q1
1	6	Q2
1	6	Q1
1	8	Q1
0	100	Q1
1	20	Q2
1	6	Q2
1	6	Q2
1	13	Q1
1	28	Q1
1	37	Q2
1	8	Q1
1	10	Q1
1	28	Q1
0	97	Q1
1	9	Q1
1	15	Q2
1	62	Q1
1	8	Q1
1	23	Q1
1	78	Q1
1	35	Q1
1	12	Q1
1	13	Q2
1	42	Q1
1	41	Q1
0	94	Q1
1	17	Q1
1	12	Q1
1	94	Q2
1	38	Q1
1	60	Q1
1	4	Q1
0	93	Q1
0	93	Q1
1	74	Q1
1	5	Q1
0	91	Q1
0	90	Q2
1	3	Q2
1	17	Q2
1	34	Q1
1	22	Q1
1	17	Q1
0	89	Q2
1	19	Q1
1	11	Q1
1	8	Q2
0	88	Q2
1	8	Q2
1	12	Q1
1	12	Q1
1	3	Q1
1	15	Q1
1	4	Q1
1	26	Q2
1	14	Q2
1	3	Q2
0	85	Q1
0	85	Q1
1	11	Q1
1	59	Q1
0	85	Q1
1	15	Q2
1	10	Q1
1	5	Q1
1	23	Q1
1	15	Q1
1	26	Q1
1	11	Q1
1	15	Q1
1	22	Q1
1	36	Q1
1	9	Q1
1	13	Q2
0	82	Q1
0	82	Q1
1	60	Q1
1	18	Q1
0	81	Q1
1	20	Q1
1	8	Q2
0	78	Q1
1	56	Q1
1	15	Q1
1	6	Q1
1	33	Q2
1	27	Q1
0	76	Q1
1	11	Q1
1	21	Q2
1	3	Q1
1	3	Q1
0	75	Q1
1	3	Q1
1	29	Q1
1	16	Q1
1	5	Q1
1	8	Q1
1	9	Q1
1	30	Q1
0	73	Q1
1	53	Q1
1	39	Q1
0	72	Q1
0	72	Q1
1	12	Q2
1	8	Q2
0	71	Q1
1	11	Q1
1	39	Q1
1	50	Q1
1	5	Q1
1	7	Q1
1	37	Q2
1	12	Q2
1	21	Q1
0	70	Q2
1	8	Q2
1	45	Q2
1	16	Q1
1	26	Q1
1	6	Q1
1	18	Q1
1	12	Q2
1	31	Q1
1	6	Q1
1	4	Q2
1	24	Q1
1	16	Q2
1	6	Q1
1	16	Q2
0	68	Q1
0	67	Q1
1	20	Q2
1	12	Q1
1	9	Q2
1	12	Q2
0	66	Q2
1	37	Q1
1	22	Q1
1	51	Q1
1	8	Q2
1	13	Q2
1	4	Q2
1	8	Q1
0	65	Q1
0	65	Q1
1	10	Q2
0	64	Q1
1	12	Q1
1	13	Q1
1	24	Q2
1	40	Q1
1	18	Q1
1	17	Q2
0	63	Q1
1	26	Q1
1	13	Q1
1	24	Q2
1	30	Q1
0	62	Q1
0	62	Q2
1	9	Q1
1	33	Q2
1	27	Q1
1	13	Q1
1	29	Q1
0	61	Q1
0	61	Q2
1	18	Q2
0	61	Q1
0	61	Q1
0	61	Q1
1	9	Q1
1	7	Q2
1	24	Q1
1	26	Q1
1	6	Q1
1	39	Q1
0	60	Q1
1	22	Q1
1	28	Q2
1	41	Q2
1	17	Q1
1	6	Q1
1	23	Q1
1	8	Q1
0	59	Q1
0	59	Q1
1	36	Q1
0	59	Q1
0	58	Q1
1	17	Q1
1	31	Q1
0	58	Q2
1	32	Q1
1	14	Q1
1	9	Q1
1	19	Q2
0	54	Q1
1	19	Q2
0	56	Q2
1	7	Q1
0	56	Q1
1	24	Q1
0	56	Q1
1	33	Q1
1	15	Q1
0	55	Q1
1	34	Q1
1	35	Q1
0	54	Q1
1	13	Q1
0	54	Q1
1	37	Q2
1	23	Q1
1	19	Q2
0	53	Q2
1	23	Q1
1	19	Q2
1	34	Q1
1	17	Q1
1	9	Q1
1	4	Q1
1	23	Q1
0	51	Q2
0	51	Q2
1	7	Q1
0	51	Q1
1	8	Q1
0	49	Q1
0	49	Q1
1	8	Q1
0	48	Q1
0	47	Q1
1	19	Q1
1	6	Q1
0	47	Q2
1	7	Q2
0	46	Q1
1	9	Q1
1	27	Q1
1	16	Q1
1	18	Q1
1	23	Q1
0	46	Q1
1	22	Q1
0	45	Q1
0	45	Q1
1	7	Q1
0	44	Q1
1	12	Q1
1	7	Q2
0	44	Q1
1	13	Q2
0	43	Q1
1	12	Q1
0	42	Q1
1	7	Q1
1	8	Q2
0	42	Q2
1	29	Q2
1	11	Q1
1	12	Q2
0	41	Q1
1	10	Q2
0	41	Q1
0	40	Q1
1	16	Q1
0	41	Q1
1	4	Q1
1	8	Q1
1	4	Q1
0	39	Q1
1	11	Q2
1	18	Q1
1	24	Q1
0	38	Q1
1	8	Q2
1	14	Q2
1	11	Q1
0	38	Q1
0	38	Q1
0	37	Q1
1	22	Q1
0	37	Q1
0	37	Q1
0	37	Q1
0	37	Q1
1	7	Q2
1	14	Q1
0	36	Q1
0	36	Q1
0	36	Q2
1	12	Q1
1	3	Q1
0	35	Q2
1	17	Q2
1	14	Q1
1	24	Q1
1	6	Q1
0	34	Q1
0	34	Q1
0	34	Q2
1	7	Q1
1	18	Q1
0	34	Q1
0	34	Q2
1	10	Q2
0	33	Q1
1	3	Q1
0	33	Q1
0	33	Q2
1	3	Q2
1	14	Q1
0	33	Q1
0	32	Q1
0	32	Q1
1	11	Q1
1	24	Q1
0	30	Q1
1	10	Q1
0	29	Q2
0	29	Q1
0	29	Q1
1	15	Q1
1	8	Q1
0	29	Q1
0	29	Q1
0	29	Q2
1	4	Q1
0	28	Q1
0	28	Q2
1	17	Q2
0	28	Q1
1	12	Q1
0	27	Q1
0	27	Q1
1	12	Q1
1	6	Q1
0	27	Q1
0	27	Q1
0	27	Q2
1	14	Q2
1	6	Q1
0	26	Q1
1	7	Q1
1	15	Q2
0	26	Q1
0	26	Q1
1	9	Q2
0	25	Q2
0	25	Q1
1	12	Q1
1	21	Q1
1	9	Q1
0	26	Q1
1	24	Q1
0	25	Q2
0	25	Q1
1	23	Q1
0	24	Q1
1	6	Q1
1	7	Q2
1	13	Q2
0	23	Q1
0	23	Q1
0	23	Q1
1	9	Q2
0	22	Q1
0	22	Q1
1	18	Q1
0	22	Q1
0	22	Q1
1	5	Q2
0	19	Q1
0	19	Q1
0	19	Q1
0	18	Q1
0	18	Q1
1	11	Q2
0	17	Q1
0	17	Q1
0	17	Q1
1	18	Q1
0	16	Q1
0	16	Q1
0	16	Q1
0	16	Q1
0	15	Q2
1	8	Q1
1	3	Q1
0	14	Q1
0	14	Q1
0	14	Q1
0	13	Q1
0	13	Q2
0	13	Q1
0	13	Q1
0	13	Q1
0	12	Q1
1	12	Q1
1	3	Q2
0	13	Q2
0	12	Q1
0	12	Q1
0	12	Q1
0	12	Q1
0	12	Q1
0	12	Q2
0	12	Q1
0	12	Q1
0	11	Q1
0	11	Q1
0	11	Q2
1	5	Q1
