# Supplementary material for: Construction and validation of a prognostic model for gastric cancer patients with tumor deposits
Source: PeerJ. 2024 Jul 10;12:e17751. doi: 10.7717/peerj.17751 (PMC11246019; doi:10.7717/peerj.17751)
Supplement: Supplemental Information 1 [file peerj-12-17751-s001.zip › Fig 5c stage I-II subgroup L(0.122).xlsx]

## Sheet: Sheet1
(Died 1，Alive 0)	Time（months）	The number of TD (L1;1,L2;2-3,L3;>=4)
0	97	L2
0	51	L2
1	56	L2
1	74	L1
1	15	L1
1	60	L1
0	59	L1
0	51	L1
0	42	L2
1	53	L1
1	34	L1
1	36	L2
0	72	L1
0	56	L1
0	56	L2
0	54	L1
0	49	L1
0	44	L1
0	44	L2
0	29	L1
0	17	L2
0	12	L1
0	12	L2
1	24	L3
1	13	L1
0	118	L1
0	52	L2
1	12	L1
0	114	L2
0	114	L1
0	50	L2
1	22	L1
1	37	L3
1	25	L1
1	6	L2
1	7	L2
0	106	L1
0	106	L1
0	102	L2
1	27	L1
0	101	L1
1	28	L2
0	48	L2
1	8	L3
1	23	L1
0	91	L1
1	18	L3
1	12	L3
1	48	L2
1	11	L1
1	36	L2
0	81	L1
0	78	L2
1	21	L3
1	6	L2
1	18	L2
1	30	L1
1	12	L3
1	24	L2
0	61	L1
1	22	L1
1	32	L1
1	14	L1
0	51	L3
0	49	L3
1	24	L2
0	48	L1
0	46	L1
1	9	L2
0	45	L3
0	45	L1
0	41	L1
1	8	L2
0	36	L1
0	36	L1
0	32	L1
1	36	L2
1	12	L1
0	27	L1
1	18	L1
0	24	L1
0	22	L2
0	17	L1
0	16	L1
0	14	L1
0	13	L1
0	12	L2
0	12	L3
0	12	L2
0	12	L1
