# Supplementary material for: Construction and validation of a prognostic model for gastric cancer patients with tumor deposits
Source: PeerJ. 2024 Jul 10;12:e17751. doi: 10.7717/peerj.17751 (PMC11246019; doi:10.7717/peerj.17751)
Supplement: Supplemental Information 1 [file peerj-12-17751-s001.zip › Fig 5d stage I-II subgroup Q.xlsx]

## Sheet: Sheet1
(Died 1，Alive 0)	Time（months）	Q1(one- area);Q2（multi- area）
0	97	Q1
0	51	Q2
1	48	Q1
1	74	Q1
1	15	Q1
1	60	Q1
0	59	Q1
0	51	Q1
0	42	Q2
1	53	Q1
1	34	Q1
1	24	Q1
0	72	Q1
0	56	Q1
0	56	Q1
0	54	Q1
0	49	Q1
0	44	Q1
0	44	Q1
0	29	Q1
0	17	Q1
0	12	Q1
0	12	Q1
1	80	Q2
1	13	Q1
0	118	Q1
1	18	Q2
1	12	Q1
0	114	Q2
0	114	Q1
1	8	Q2
1	22	Q1
1	37	Q1
1	25	Q1
1	6	Q1
1	7	Q2
0	106	Q1
0	106	Q1
0	102	Q1
1	27	Q1
0	101	Q1
1	8	Q1
1	37	Q2
1	8	Q1
1	23	Q1
0	91	Q1
1	48	Q2
0	89	Q2
1	26	Q1
1	11	Q1
1	36	Q1
0	81	Q1
0	78	Q1
1	21	Q2
1	6	Q1
1	9	Q1
1	30	Q1
1	12	Q2
1	13	Q1
0	61	Q1
1	22	Q1
1	32	Q1
1	14	Q1
0	51	Q2
0	49	Q1
1	8	Q1
0	48	Q1
0	46	Q1
1	9	Q1
0	45	Q1
0	45	Q1
0	41	Q1
1	8	Q1
0	36	Q1
0	36	Q1
0	32	Q1
1	24	Q1
1	12	Q1
0	27	Q1
1	18	Q1
0	24	Q1
0	22	Q1
0	17	Q1
0	16	Q1
0	14	Q1
0	13	Q1
0	12	Q1
0	12	Q2
0	12	Q1
0	12	Q1
