# Supplementary material for: Construction and validation of a prognostic model for gastric cancer patients with tumor deposits
Source: PeerJ. 2024 Jul 10;12:e17751. doi: 10.7717/peerj.17751 (PMC11246019; doi:10.7717/peerj.17751)
Supplement: Supplemental Information 1 [file peerj-12-17751-s001.zip › Fig 5e stage IIIa subgroup L.xlsx]

## Sheet: Sheet1
(Died 1，Alive 0)	Time（months）	The number of TD (L1;1,L2;2-3,L3;>=4)
1	45	L2
0	128	L1
1	69	L2
1	48	L1
1	14	L2
1	108	L2
1	16	L3
1	10	L1
1	4	L3
0	125	L2
1	15	L2
0	123	L2
0	120	L1
1	45	L3
1	3	L3
1	34	L2
1	60	L1
1	13	L1
1	10	L2
1	6	L1
0	118	L2
0	118	L1
1	6	L1
1	44	L1
1	43	L1
0	116	L2
0	116	L2
1	29	L1
1	21	L2
1	48	L2
1	9	L3
1	11	L2
1	6	L2
1	3	L3
1	9	L2
1	13	L2
1	19	L1
0	114	L1
0	113	L1
1	9	L1
0	112	L1
1	13	L1
0	111	L2
1	16	L1
0	110	L1
1	12	L1
1	30	L1
1	77	L2
0	108	L1
1	8	L2
1	6	L1
0	106	L1
0	105	L1
1	24	L1
1	6	L1
1	9	L2
0	101	L2
1	72	L2
1	24	L2
0	100	L2
1	13	L2
1	10	L1
1	28	L2
1	15	L2
1	62	L1
1	35	L1
1	42	L1
0	94	L1
1	12	L1
1	38	L1
1	60	L1
0	93	L1
1	22	L1
1	8	L3
0	88	L2
1	12	L1
1	12	L1
1	14	L2
0	85	L1
0	85	L1
0	85	L1
1	15	L3
1	10	L3
1	15	L1
1	22	L1
1	9	L1
0	82	L1
0	82	L1
1	60	L2
1	20	L3
1	56	L1
1	15	L3
1	33	L2
1	27	L2
1	3	L2
1	3	L2
0	75	L1
0	73	L1
1	39	L1
0	72	L1
1	8	L3
1	11	L1
1	39	L2
1	50	L1
1	37	L2
1	31	L1
1	24	L1
0	67	L1
1	20	L2
1	12	L1
1	13	L2
1	18	L1
0	63	L1
1	33	L3
1	13	L1
1	29	L1
0	61	L3
1	7	L2
1	41	L3
1	6	L1
1	23	L1
1	36	L1
1	17	L1
0	56	L3
1	7	L1
1	24	L1
1	33	L1
0	55	L2
1	34	L2
1	23	L2
1	34	L1
1	17	L1
1	7	L2
1	8	L2
0	47	L1
1	27	L1
1	16	L2
1	18	L1
0	43	L1
1	7	L1
1	8	L3
1	10	L2
0	41	L1
1	16	L2
1	4	L1
0	39	L1
1	14	L3
0	37	L2
1	12	L1
1	3	L3
0	35	L2
1	24	L2
0	34	L1
0	34	L2
0	34	L2
1	18	L2
0	34	L3
0	32	L1
0	29	L3
0	28	L1
1	14	L2
0	26	L1
1	6	L1
0	22	L2
0	22	L2
0	19	L1
0	19	L1
0	19	L3
0	18	L2
0	17	L1
0	16	L1
0	16	L2
0	15	L2
0	14	L2
0	12	L2
1	12	L3
1	3	L3
0	13	L3
0	12	L2
0	12	L1
0	12	L2
0	11	L1
