# Supplementary material for: Construction and validation of a prognostic model for gastric cancer patients with tumor deposits
Source: PeerJ. 2024 Jul 10;12:e17751. doi: 10.7717/peerj.17751 (PMC11246019; doi:10.7717/peerj.17751)
Supplement: Supplemental Information 1 [file peerj-12-17751-s001.zip › Fig 5g stage IIIb subgroup L.xlsx]

## Sheet: Sheet1
(Died 1，Alive 0)	Time（months）	The number of TD (L1;1,L2;2-3,L3;>=4)
0	128	L1
0	126	L2
1	9	L2
1	12	L2
1	22	L2
1	12	L3
0	123	L1
0	122	L1
0	122	L1
1	16	L2
1	17	L3
1	32	L2
1	67	L1
1	33	L2
1	4	L3
1	13	L1
1	10	L1
1	15	L2
1	30	L2
1	6	L1
1	27	L1
0	112	L2
1	26	L1
0	112	L2
1	12	L2
1	17	L2
1	15	L3
0	111	L1
1	40	L1
1	14	L2
1	4	L2
0	110	L3
1	7	L2
1	3	L3
1	4	L2
1	12	L1
1	6	L3
0	108	L1
1	5	L1
1	12	L2
1	22	L3
1	27	L1
1	17	L3
1	18	L2
1	12	L3
1	21	L2
1	23	L1
0	102	L2
1	52	L2
1	3	L1
1	9	L3
1	24	L1
1	36	L1
1	6	L2
1	6	L3
1	20	L3
1	6	L3
1	28	L1
1	9	L1
1	78	L1
1	12	L1
1	13	L3
1	41	L2
1	17	L1
1	94	L3
0	93	L1
1	3	L3
1	17	L2
1	34	L1
1	17	L1
1	19	L1
1	8	L3
1	3	L1
1	15	L2
1	26	L3
1	3	L3
1	59	L3
1	13	L3
1	18	L1
1	8	L2
1	6	L2
0	76	L1
1	29	L1
1	16	L1
1	8	L2
1	53	L1
1	12	L3
0	71	L2
1	7	L2
1	12	L2
0	70	L3
1	45	L3
1	16	L2
1	26	L1
1	12	L3
1	16	L2
1	6	L2
0	68	L1
1	9	L2
1	37	L3
1	13	L3
1	4	L3
0	65	L1
0	65	L1
1	10	L2
0	64	L2
1	12	L1
1	24	L3
1	40	L1
1	17	L2
1	26	L3
0	62	L2
0	62	L2
0	61	L1
1	18	L3
1	9	L1
1	24	L3
1	26	L2
1	6	L3
0	60	L1
1	28	L3
1	17	L2
1	8	L1
0	59	L1
0	58	L1
1	31	L1
1	14	L1
1	9	L1
1	19	L2
0	54	L1
1	19	L2
1	35	L1
0	54	L2
1	37	L2
1	23	L1
1	19	L3
0	53	L2
1	9	L2
1	23	L1
1	19	L1
0	47	L2
1	7	L3
1	23	L1
1	22	L1
1	12	L1
1	12	L1
0	42	L1
1	29	L2
1	11	L2
1	12	L2
0	40	L1
0	41	L1
1	4	L1
1	24	L2
0	38	L2
0	37	L2
0	37	L1
1	7	L3
1	14	L3
0	36	L3
1	17	L3
1	14	L1
1	6	L1
1	7	L2
0	34	L1
0	33	L1
0	33	L1
0	33	L2
1	3	L3
1	14	L2
0	33	L2
1	11	L1
0	30	L1
0	29	L3
1	8	L2
0	29	L2
0	28	L2
1	17	L3
0	28	L1
0	27	L1
1	6	L2
0	27	L2
1	6	L2
0	26	L2
1	7	L2
1	15	L2
0	26	L1
0	25	L1
1	21	L1
1	24	L1
0	25	L3
0	25	L1
0	23	L1
0	23	L2
0	23	L2
1	9	L3
0	18	L2
1	18	L2
1	8	L2
0	13	L3
0	13	L3
0	13	L2
1	5	L1
