# Supplementary material for: Construction and validation of a prognostic model for gastric cancer patients with tumor deposits
Source: PeerJ. 2024 Jul 10;12:e17751. doi: 10.7717/peerj.17751 (PMC11246019; doi:10.7717/peerj.17751)
Supplement: Supplemental Information 1 [file peerj-12-17751-s001.zip › Fig 5h stage IIIb subgroup Q.xlsx]

## Sheet: Sheet1
(Died 1，Alive 0)	Time（months）	Q1(one- area);Q2（multi- area）
0	128	Q1
0	126	Q1
1	9	Q1
1	12	Q2
1	22	Q1
1	12	Q2
0	123	Q1
0	122	Q1
0	122	Q1
1	16	Q1
1	17	Q2
1	32	Q1
1	67	Q1
1	33	Q1
1	4	Q2
1	13	Q1
1	10	Q1
1	15	Q1
1	30	Q1
1	6	Q1
1	27	Q1
0	112	Q1
1	26	Q1
0	112	Q1
1	12	Q1
1	17	Q2
1	15	Q2
0	111	Q1
1	40	Q1
1	14	Q1
1	4	Q2
0	110	Q2
1	7	Q1
1	3	Q2
1	4	Q2
1	12	Q1
1	6	Q2
0	108	Q1
1	5	Q1
1	12	Q2
1	22	Q2
1	27	Q1
1	17	Q2
1	18	Q1
1	12	Q1
1	21	Q1
1	23	Q1
0	102	Q1
1	52	Q1
1	3	Q1
1	9	Q2
1	24	Q1
1	36	Q1
1	6	Q2
1	6	Q1
1	20	Q2
1	6	Q2
1	28	Q1
1	9	Q1
1	78	Q1
1	12	Q1
1	13	Q2
1	41	Q1
1	17	Q1
1	94	Q2
0	93	Q1
1	3	Q2
1	17	Q2
1	34	Q1
1	17	Q1
1	19	Q1
1	8	Q2
1	3	Q1
1	15	Q1
1	26	Q2
1	3	Q2
1	59	Q1
1	13	Q2
1	18	Q1
1	8	Q2
1	6	Q1
0	76	Q1
1	29	Q1
1	16	Q1
1	8	Q1
1	53	Q1
1	12	Q2
0	71	Q1
1	7	Q1
1	12	Q2
0	70	Q2
1	45	Q2
1	16	Q1
1	26	Q1
1	12	Q2
1	16	Q2
1	6	Q1
0	68	Q1
1	9	Q2
1	37	Q1
1	13	Q2
1	4	Q2
0	65	Q1
0	65	Q1
1	10	Q2
0	64	Q1
1	12	Q1
1	24	Q2
1	40	Q1
1	17	Q2
1	26	Q1
0	62	Q1
0	62	Q2
0	61	Q1
1	18	Q2
1	9	Q1
1	24	Q1
1	26	Q1
1	6	Q1
0	60	Q1
1	28	Q2
1	17	Q1
1	8	Q1
0	59	Q1
0	58	Q1
1	31	Q1
1	14	Q1
1	9	Q1
1	19	Q2
0	54	Q1
1	19	Q2
1	35	Q1
0	54	Q1
1	37	Q2
1	23	Q1
1	19	Q2
0	53	Q2
1	9	Q1
1	23	Q1
1	19	Q1
0	47	Q2
1	7	Q2
1	23	Q1
1	22	Q1
1	12	Q1
1	12	Q1
0	42	Q1
1	29	Q2
1	11	Q1
1	12	Q2
0	40	Q1
0	41	Q1
1	4	Q1
1	24	Q1
0	38	Q1
0	37	Q1
0	37	Q1
1	7	Q2
1	14	Q1
0	36	Q2
1	17	Q2
1	14	Q1
1	6	Q1
1	7	Q1
0	34	Q1
0	33	Q1
0	33	Q1
0	33	Q2
1	3	Q2
1	14	Q1
0	33	Q1
1	11	Q1
0	30	Q1
0	29	Q2
1	8	Q1
0	29	Q1
0	28	Q2
1	17	Q2
0	28	Q1
0	27	Q1
1	6	Q1
0	27	Q1
1	6	Q1
0	26	Q1
1	7	Q1
1	15	Q2
0	26	Q1
0	25	Q1
1	21	Q1
1	24	Q1
0	25	Q2
0	25	Q1
0	23	Q1
0	23	Q1
0	23	Q1
1	9	Q2
0	18	Q1
1	18	Q1
1	8	Q1
0	13	Q2
0	13	Q1
0	13	Q1
1	5	Q1
