# Supplementary material for: Construction and validation of a prognostic model for gastric cancer patients with tumor deposits
Source: PeerJ. 2024 Jul 10;12:e17751. doi: 10.7717/peerj.17751 (PMC11246019; doi:10.7717/peerj.17751)
Supplement: Supplemental Information 1 [file peerj-12-17751-s001.zip › Fig 5i stage IIIc subgroup L.xlsx]

## Sheet: Sheet1
(Died 1，Alive 0)	Time（months）	The number of TD (L1;1,L2;2-3,L3;>=4)
1	12	L2
1	6	L1
1	30	L2
1	13	L2
1	12	L2
1	17	L1
1	12	L2
1	7	L3
1	8	L3
1	27	L1
1	6	L3
1	29	L3
1	24	L3
1	14	L2
1	46	L1
1	7	L1
1	28	L1
1	23	L1
1	18	L1
1	32	L2
0	110	L3
1	49	L3
1	57	L1
1	29	L1
1	15	L3
1	3	L2
1	6	L3
1	8	L1
1	4	L2
1	5	L2
1	11	L2
1	4	L3
1	11	L2
1	23	L2
1	11	L2
1	5	L1
1	21	L1
1	8	L2
1	6	L2
1	18	L1
1	6	L1
1	4	L2
1	16	L2
0	66	L2
1	22	L1
1	51	L2
1	8	L3
1	8	L2
1	24	L3
1	30	L1
1	9	L2
1	27	L2
0	61	L2
0	61	L1
1	39	L3
0	59	L1
0	58	L2
1	15	L2
1	13	L3
1	19	L2
1	6	L1
0	46	L2
1	7	L1
1	7	L3
1	13	L3
1	11	L2
1	18	L2
0	38	L2
1	8	L2
1	11	L2
0	38	L2
0	37	L1
1	22	L1
0	37	L1
1	10	L3
1	3	L3
1	10	L1
0	29	L1
1	15	L3
0	29	L2
1	4	L2
0	27	L1
1	12	L1
0	27	L3
1	9	L3
0	25	L2
1	12	L2
0	26	L1
1	23	L1
1	7	L2
1	13	L2
1	18	L2
0	22	L3
1	5	L2
1	11	L3
0	16	L2
1	3	L2
0	14	L1
0	13	L1
0	11	L3
