# Supplementary material for: Construction and validation of a prognostic model for gastric cancer patients with tumor deposits
Source: PeerJ. 2024 Jul 10;12:e17751. doi: 10.7717/peerj.17751 (PMC11246019; doi:10.7717/peerj.17751)
Supplement: Supplemental Information 1 [file peerj-12-17751-s001.zip › Fig 5j stage IIIc subgroup Q.xlsx]

## Sheet: Sheet1
(Died 1，Alive 0)	Time（months）	Q1(one- area);Q2（multi- area）
1	12	Q1
1	6	Q1
1	30	Q1
1	13	Q1
1	12	Q2
1	17	Q1
1	12	Q2
1	7	Q2
1	8	Q2
1	27	Q1
1	6	Q2
1	29	Q2
1	24	Q2
1	14	Q1
1	46	Q1
1	7	Q1
1	28	Q1
1	23	Q1
1	18	Q1
1	32	Q2
0	110	Q2
1	49	Q1
1	57	Q1
1	29	Q1
1	15	Q1
1	3	Q1
1	6	Q2
1	8	Q1
1	4	Q1
1	5	Q1
1	11	Q1
1	4	Q1
1	11	Q1
1	23	Q1
1	11	Q1
1	5	Q1
1	21	Q1
1	8	Q2
1	6	Q1
1	18	Q1
1	6	Q1
1	4	Q2
1	16	Q2
0	66	Q2
1	22	Q1
1	51	Q1
1	8	Q2
1	8	Q1
1	24	Q2
1	30	Q1
1	9	Q1
1	27	Q1
0	61	Q2
0	61	Q1
1	39	Q1
0	59	Q1
0	58	Q2
1	15	Q1
1	13	Q1
1	19	Q2
1	6	Q1
0	46	Q1
1	7	Q1
1	7	Q2
1	13	Q2
1	11	Q2
1	18	Q1
0	38	Q1
1	8	Q2
1	11	Q1
0	38	Q1
0	37	Q1
1	22	Q1
0	37	Q1
1	10	Q2
1	3	Q1
1	10	Q1
0	29	Q1
1	15	Q1
0	29	Q1
1	4	Q1
0	27	Q1
1	12	Q1
0	27	Q2
1	9	Q2
0	25	Q2
1	12	Q1
0	26	Q1
1	23	Q1
1	7	Q2
1	13	Q2
1	18	Q1
0	22	Q1
1	5	Q2
1	11	Q2
0	16	Q1
1	3	Q1
0	14	Q1
0	13	Q1
0	11	Q2
