# Supplementary material for: Construction and validation of a prognostic model for gastric cancer patients with tumor deposits
Source: PeerJ. 2024 Jul 10;12:e17751. doi: 10.7717/peerj.17751 (PMC11246019; doi:10.7717/peerj.17751)
Supplement: Supplemental Information 1 [file peerj-12-17751-s001.zip › Fig 6a M0 R0 TD(+) 575 stage I-III chemotherapy.xlsx]

## Sheet: Sheet1
(Died 1，Alive 0)	Time（months）	chemotherapy
1	45	chem（+）
1	3	chem（-）
0	128	chem（-）
1	69	chem（+）
0	128	chem（-）
1	48	chem（-）
1	12	chem（-）
1	14	chem（-）
0	126	chem（-）
1	108	chem（+）
1	9	chem（+）
1	6	chem（-）
1	12	chem（+）
1	30	chem（+）
1	13	chem（+）
1	16	chem（-）
1	10	chem（+）
1	4	chem（-）
0	125	chem（+）
1	22	chem（-）
0	124	chem（-）
1	12	chem（-）
1	15	chem（-）
1	17	chem（-）
1	12	chem（-）
0	123	chem（-）
0	123	chem（-）
1	12	chem（-）
0	122	chem（-）
0	122	chem（+）
1	16	chem（-）
1	53	chem（-）
1	17	chem（+）
1	7	chem（-）
1	8	chem（+）
1	32	chem（-）
1	27	chem（+）
0	120	chem（+）
1	67	chem（-）
1	6	chem（-）
1	45	chem（-）
1	33	chem（-）
1	3	chem（+）
1	34	chem（-）
1	4	chem（-）
1	60	chem（-）
1	13	chem（+）
1	13	chem（+）
1	10	chem（+）
1	10	chem（+）
1	13	chem（+）
1	6	chem（-）
1	29	chem（+）
0	118	chem（+）
0	118	chem（+）
0	118	chem（+）
1	6	chem（+）
1	18	chem（+）
1	44	chem（+）
1	43	chem（+）
1	24	chem（-）
1	14	chem（+）
0	116	chem（+）
0	116	chem（-）
1	34	chem（-）
1	29	chem（-）
1	21	chem（-）
1	6	chem（-）
1	46	chem（+）
1	48	chem（-）
1	9	chem（-）
1	11	chem（+）
1	6	chem（+）
1	3	chem（-）
0	114	chem（+）
1	7	chem（+）
1	28	chem（-）
1	15	chem（+）
1	9	chem（-）
1	30	chem（+）
1	23	chem（+）
0	114	chem（-）
1	13	chem（+）
1	19	chem（-）
1	18	chem（+）
0	114	chem（+）
1	6	chem（-）
1	27	chem（-）
1	8	chem（+）
0	113	chem（+）
0	112	chem（+）
1	22	chem（+）
1	32	chem（-）
1	9	chem（-）
0	112	chem（-）
1	26	chem（-）
0	112	chem（+）
1	12	chem（+）
1	13	chem（-）
1	17	chem（+）
1	15	chem（+）
0	111	chem（+）
0	111	chem（-）
1	16	chem（+）
1	40	chem（+）
1	14	chem（+）
0	110	chem（+）
1	4	chem（-）
0	110	chem（-）
1	37	chem（-）
1	12	chem（+）
0	110	chem（-）
1	25	chem（-）
1	7	chem（+）
1	3	chem（-）
1	30	chem（-）
1	49	chem（+）
1	77	chem（-）
0	108	chem（-）
1	4	chem（-）
1	12	chem（-）
1	6	chem（-）
1	8	chem（-）
0	108	chem（+）
1	5	chem（+）
1	57	chem（+）
1	6	chem（-）
1	7	chem（-）
0	106	chem（-）
1	6	chem（-）
0	106	chem（-）
0	106	chem（+）
0	105	chem（-）
1	24	chem（-）
1	12	chem（+）
1	22	chem（-）
1	27	chem（+）
1	6	chem（-）
1	17	chem（+）
1	18	chem（-）
1	12	chem（+）
1	21	chem（+）
1	29	chem（+）
0	102	chem（+）
1	23	chem（+）
1	27	chem（-）
0	102	chem（-）
1	9	chem（-）
1	52	chem（-）
1	15	chem（-）
0	101	chem（+）
0	101	chem（+）
1	3	chem（-）
1	3	chem（-）
1	9	chem（+）
1	24	chem（+）
1	72	chem（+）
1	24	chem（-）
1	36	chem（-）
1	6	chem（+）
1	6	chem（-）
1	8	chem（-）
0	100	chem（-）
1	20	chem（-）
1	6	chem（+）
1	6	chem（+）
1	13	chem（-）
1	28	chem（+）
1	37	chem（+）
1	8	chem（+）
1	10	chem（+）
1	28	chem（+）
0	97	chem（+）
1	9	chem（+）
1	15	chem（+）
1	62	chem（+）
1	8	chem（-）
1	23	chem（+）
1	78	chem（+）
1	35	chem（-）
1	12	chem（-）
1	13	chem（+）
1	42	chem（+）
1	41	chem（-）
0	94	chem（+）
1	17	chem（+）
1	12	chem（+）
1	94	chem（+）
1	38	chem（+）
1	60	chem（-）
1	4	chem（-）
0	93	chem（+）
0	93	chem（+）
1	74	chem（-）
1	5	chem（-）
0	91	chem（+）
0	90	chem（+）
1	3	chem（-）
1	17	chem（+）
1	34	chem（+）
1	22	chem（+）
1	17	chem（+）
0	89	chem（-）
1	19	chem（+）
1	11	chem（+）
1	8	chem（-）
0	88	chem（-）
1	8	chem（+）
1	12	chem（-）
1	12	chem（-）
1	3	chem（-）
1	15	chem（-）
1	4	chem（-）
1	26	chem（+）
1	14	chem（-）
1	3	chem（-）
0	85	chem（+）
0	85	chem（+）
1	11	chem（-）
1	59	chem（+）
0	85	chem（+）
1	15	chem（-）
1	10	chem（+）
1	5	chem（+）
1	23	chem（-）
1	15	chem（-）
1	26	chem（+）
1	11	chem（+）
1	15	chem（+）
1	22	chem（+）
1	36	chem（-）
1	9	chem（+）
1	13	chem（+）
0	82	chem（-）
0	82	chem（+）
1	60	chem（-）
1	18	chem（-）
0	81	chem（-）
1	20	chem（-）
1	8	chem（-）
0	78	chem（+）
1	56	chem（-）
1	15	chem（-）
1	6	chem（-）
1	33	chem（+）
1	27	chem（+）
0	76	chem（-）
1	11	chem（-）
1	21	chem（+）
1	3	chem（-）
1	3	chem（-）
0	75	chem（-）
1	3	chem（-）
1	29	chem（-）
1	16	chem（-）
1	5	chem（+）
1	8	chem（-）
1	9	chem（+）
1	30	chem（+）
0	73	chem（-）
1	53	chem（+）
1	39	chem（-）
0	72	chem（+）
0	72	chem（-）
1	12	chem（+）
1	8	chem（+）
0	71	chem（+）
1	11	chem（+）
1	39	chem（+）
1	50	chem（-）
1	5	chem（+）
1	7	chem（+）
1	37	chem（+）
1	12	chem（-）
1	21	chem（-）
0	70	chem（+）
1	8	chem（-）
1	45	chem（-）
1	16	chem（+）
1	26	chem（+）
1	6	chem（-）
1	18	chem（-）
1	12	chem（-）
1	31	chem（-）
1	6	chem（-）
1	4	chem（-）
1	24	chem（-）
1	16	chem（-）
1	6	chem（+）
1	16	chem（+）
0	68	chem（+）
0	67	chem（+）
1	20	chem（+）
1	12	chem（-）
1	9	chem（+）
1	12	chem（-）
0	66	chem（+）
1	37	chem（-）
1	22	chem（-）
1	51	chem（+）
1	8	chem（+）
1	13	chem（-）
1	4	chem（+）
1	8	chem（+）
0	65	chem（+）
0	65	chem（+）
1	10	chem（-）
0	64	chem（+）
1	12	chem（+）
1	13	chem（-）
1	24	chem（+）
1	40	chem（+）
1	18	chem（-）
1	17	chem（+）
0	63	chem（+）
1	26	chem（+）
1	13	chem（-）
1	24	chem（+）
1	30	chem（+）
0	62	chem（+）
0	62	chem（+）
1	9	chem（+）
1	33	chem（+）
1	27	chem（+）
1	13	chem（-）
1	29	chem（-）
0	61	chem（+）
0	61	chem（+）
1	18	chem（-）
0	61	chem（+）
0	61	chem（+）
0	61	chem（+）
1	9	chem（-）
1	7	chem（+）
1	24	chem（-）
1	26	chem（+）
1	6	chem（+）
1	39	chem（+）
0	60	chem（+）
1	22	chem（-）
1	28	chem（+）
1	41	chem（+）
1	17	chem（+）
1	6	chem（+）
1	23	chem（+）
1	8	chem（+）
0	59	chem（+）
0	59	chem（+）
1	36	chem（-）
0	59	chem（+）
0	58	chem（+）
1	17	chem（+）
1	31	chem（+）
0	58	chem（+）
1	32	chem（+）
1	14	chem（+）
1	9	chem（-）
1	19	chem（+）
0	54	chem（-）
1	19	chem（+）
0	56	chem（+）
1	7	chem（-）
0	56	chem（-）
1	24	chem（-）
0	56	chem（+）
1	33	chem（-）
1	15	chem（+）
0	55	chem（-）
1	34	chem（+）
1	35	chem（-）
0	54	chem（-）
1	13	chem（+）
0	54	chem（-）
1	37	chem（+）
1	23	chem（+）
1	19	chem（+）
0	53	chem（+）
1	23	chem（+）
1	19	chem（+）
1	34	chem（+）
1	17	chem（-）
1	9	chem（-）
1	4	chem（-）
1	23	chem（+）
0	51	chem（-）
0	51	chem（+）
1	7	chem（+）
0	51	chem（-）
1	8	chem（+）
0	49	chem（+）
0	49	chem（+）
1	8	chem（+）
0	48	chem（-）
0	47	chem（+）
1	19	chem（+）
1	6	chem（+）
0	47	chem（+）
1	7	chem（-）
0	46	chem（-）
1	9	chem（-）
1	27	chem（+）
1	16	chem（+）
1	18	chem（+）
1	23	chem（+）
0	46	chem（+）
1	22	chem（+）
0	45	chem（+）
0	45	chem（-）
1	7	chem（+）
0	44	chem（+）
1	12	chem（+）
1	7	chem（-）
0	44	chem（+）
1	13	chem（-）
0	43	chem（+）
1	12	chem（+）
0	42	chem（+）
1	7	chem（+）
1	8	chem（+）
0	42	chem（+）
1	29	chem（-）
1	11	chem（+）
1	12	chem（+）
0	41	chem（+）
1	10	chem（+）
0	41	chem（+）
0	40	chem（+）
1	16	chem（+）
0	41	chem（+）
1	4	chem（+）
1	8	chem（+）
1	4	chem（+）
0	39	chem（+）
1	11	chem（-）
1	18	chem（+）
1	24	chem（+）
0	38	chem（+）
1	8	chem（+）
1	14	chem（+）
1	11	chem（+）
0	38	chem（-）
0	38	chem（+）
0	37	chem（+）
1	22	chem（+）
0	37	chem（+）
0	37	chem（+）
0	37	chem（+）
0	37	chem（-）
1	7	chem（-）
1	14	chem（+）
0	36	chem（-）
0	36	chem（+）
0	36	chem（+）
1	12	chem（+）
1	3	chem（-）
0	35	chem（-）
1	17	chem（+）
1	14	chem（+）
1	24	chem（+）
1	6	chem（-）
0	34	chem（+）
0	34	chem（+）
0	34	chem（+）
1	7	chem（+）
1	18	chem（+）
0	34	chem（+）
0	34	chem（+）
1	10	chem（+）
0	33	chem（+）
1	3	chem（+）
0	33	chem（+）
0	33	chem（-）
1	3	chem（+）
1	14	chem（+）
0	33	chem（+）
0	32	chem（-）
0	32	chem（+）
1	11	chem（+）
1	24	chem（-）
0	30	chem（+）
1	10	chem（+）
0	29	chem（+）
0	29	chem（+）
0	29	chem（+）
1	15	chem（+）
1	8	chem（-）
0	29	chem（+）
0	29	chem（+）
0	29	chem（-）
1	4	chem（+）
0	28	chem（+）
0	28	chem（+）
1	17	chem（-）
0	28	chem（+）
1	12	chem（-）
0	27	chem（+）
0	27	chem（+）
1	12	chem（+）
1	6	chem（+）
0	27	chem（+）
0	27	chem（-）
0	27	chem（+）
1	14	chem（+）
1	6	chem（-）
0	26	chem（-）
1	7	chem（-）
1	15	chem（-）
0	26	chem（+）
0	26	chem（+）
1	9	chem（-）
0	25	chem（+）
0	25	chem（+）
1	12	chem（+）
1	21	chem（-）
1	9	chem（+）
0	26	chem（-）
1	24	chem（-）
0	25	chem（+）
0	25	chem（+）
1	23	chem（+）
0	24	chem（+）
1	6	chem（+）
1	7	chem（-）
1	13	chem（-）
0	23	chem（+）
0	23	chem（-）
0	23	chem（-）
1	9	chem（-）
0	22	chem（-）
0	22	chem（-）
1	18	chem（+）
0	22	chem（+）
0	22	chem（-）
1	5	chem（-）
0	19	chem（+）
0	19	chem（+）
0	19	chem（-）
0	18	chem（+）
0	18	chem（-）
1	11	chem（-）
0	17	chem（+）
0	17	chem（-）
0	17	chem（-）
1	18	chem（+）
0	16	chem（+）
0	16	chem（+）
0	16	chem（+）
0	16	chem（-）
0	15	chem（+）
1	8	chem（+）
1	3	chem（-）
0	14	chem（+）
0	14	chem（+）
0	14	chem（+）
0	13	chem（+）
0	13	chem（-）
0	13	chem（-）
0	13	chem（-）
0	13	chem（+）
0	12	chem（+）
1	12	chem（-）
1	3	chem（+）
0	13	chem（-）
0	12	chem（+）
0	12	chem（-）
0	12	chem（+）
0	12	chem（+）
0	12	chem（+）
0	12	chem（+）
0	12	chem（-）
0	12	chem（-）
0	11	chem（-）
0	11	chem（-）
0	11	chem（-）
1	5	chem（-）
