# Supplementary material for: Construction and validation of a prognostic model for gastric cancer patients with tumor deposits
Source: PeerJ. 2024 Jul 10;12:e17751. doi: 10.7717/peerj.17751 (PMC11246019; doi:10.7717/peerj.17751)
Supplement: Supplemental Information 1 [file peerj-12-17751-s001.zip › Fig 6b M0 R0 TD(+) 566 stage II-III - chemotherapy.xlsx]

## Sheet: Sheet1
(Died 1，Alive 0)	Time（months）	chemotherapy
1	53	Chem（-）
1	34	Chem（-）
1	5	Chem（+）
0	72	Chem（+）
0	56	Chem（-）
0	56	Chem（+）
0	54	Chem（-）
0	49	Chem（+）
0	44	Chem（+）
0	44	Chem（+）
0	29	Chem（+）
0	17	Chem（+）
0	12	Chem（-）
0	12	Chem（+）
0	124	Chem（-）
1	13	Chem（+）
0	118	Chem（+）
1	18	Chem（+）
1	6	Chem（-）
0	114	Chem（+）
0	114	Chem（-）
1	8	Chem（+）
1	22	Chem（+）
1	37	Chem（-）
1	25	Chem（-）
1	6	Chem（-）
1	7	Chem（-）
0	106	Chem（-）
0	106	Chem（-）
0	102	Chem（+）
1	27	Chem（-）
0	101	Chem（+）
1	8	Chem（-）
1	37	Chem（+）
1	8	Chem（+）
1	23	Chem（+）
0	91	Chem（+）
0	90	Chem（+）
0	89	Chem（-）
1	26	Chem（+）
1	11	Chem（+）
1	36	Chem（-）
0	81	Chem（-）
0	78	Chem（+）
1	21	Chem（+）
1	3	Chem（-）
1	9	Chem（+）
1	30	Chem（+）
1	12	Chem（-）
1	13	Chem（-）
0	61	Chem（+）
1	22	Chem（-）
1	32	Chem（+）
1	4	Chem（-）
0	51	Chem（+）
0	49	Chem（+）
1	8	Chem（+）
0	48	Chem（-）
0	46	Chem（-）
1	9	Chem（-）
0	45	Chem（+）
0	45	Chem（-）
0	41	Chem（+）
1	8	Chem（+）
0	36	Chem（-）
0	36	Chem（+）
0	32	Chem（-）
1	24	Chem（-）
1	12	Chem（-）
0	27	Chem（-）
1	9	Chem（+）
0	24	Chem（+）
0	22	Chem（-）
0	17	Chem（-）
0	16	Chem（+）
0	14	Chem（+）
0	13	Chem（-）
0	12	Chem（+）
0	12	Chem（+）
0	12	Chem（-）
0	11	Chem（-）
1	45	Chem（+）
0	128	Chem（-）
1	69	Chem（+）
1	48	Chem（-）
1	14	Chem（-）
1	108	Chem（+）
1	16	Chem（-）
1	10	Chem（+）
1	4	Chem（-）
0	125	Chem（+）
1	15	Chem（-）
0	123	Chem（-）
0	120	Chem（+）
1	45	Chem（-）
1	3	Chem（+）
1	34	Chem（-）
1	60	Chem（-）
1	13	Chem（+）
1	10	Chem（+）
1	6	Chem（-）
0	118	Chem（+）
0	118	Chem（+）
1	6	Chem（+）
1	44	Chem（+）
1	43	Chem（+）
0	116	Chem（+）
0	116	Chem（-）
1	29	Chem（-）
1	21	Chem（-）
1	48	Chem（-）
1	9	Chem（-）
1	11	Chem（+）
1	6	Chem（+）
1	3	Chem（-）
1	9	Chem（-）
1	13	Chem（+）
1	19	Chem（-）
0	114	Chem（+）
0	113	Chem（+）
1	9	Chem（-）
0	112	Chem（-）
1	13	Chem（-）
0	111	Chem（-）
1	16	Chem（+）
0	110	Chem（+）
1	12	Chem（+）
1	30	Chem（-）
1	77	Chem（-）
0	108	Chem（-）
1	8	Chem（-）
1	6	Chem（-）
0	106	Chem（+）
0	105	Chem（-）
1	24	Chem（-）
1	6	Chem（-）
1	9	Chem（-）
0	101	Chem（+）
1	72	Chem（+）
1	24	Chem（-）
0	100	Chem（-）
1	13	Chem（-）
1	10	Chem（+）
1	28	Chem（+）
1	15	Chem（+）
1	62	Chem（+）
1	35	Chem（-）
1	42	Chem（+）
0	94	Chem（+）
1	12	Chem（+）
1	38	Chem（+）
1	60	Chem（-）
0	93	Chem（+）
1	22	Chem（+）
1	8	Chem（-）
0	88	Chem（-）
1	12	Chem（-）
1	12	Chem（-）
1	14	Chem（-）
0	85	Chem（+）
0	85	Chem（+）
0	85	Chem（+）
1	15	Chem（-）
1	10	Chem（+）
1	15	Chem（+）
1	22	Chem（+）
1	9	Chem（+）
0	82	Chem（-）
0	82	Chem（+）
1	60	Chem（-）
1	20	Chem（-）
1	56	Chem（-）
1	15	Chem（-）
1	33	Chem（+）
1	27	Chem（+）
1	3	Chem（-）
1	3	Chem（-）
0	75	Chem（-）
0	73	Chem（-）
1	39	Chem（-）
0	72	Chem（-）
1	8	Chem（+）
1	11	Chem（+）
1	39	Chem（+）
1	50	Chem（-）
1	37	Chem（+）
1	31	Chem（-）
1	24	Chem（-）
0	67	Chem（+）
1	20	Chem（+）
1	12	Chem（-）
1	13	Chem（-）
1	18	Chem（-）
0	63	Chem（+）
1	33	Chem（+）
1	13	Chem（-）
1	29	Chem（-）
0	61	Chem（+）
1	7	Chem（+）
1	41	Chem（+）
1	6	Chem（+）
1	23	Chem（+）
1	36	Chem（-）
1	17	Chem（+）
0	56	Chem（+）
1	7	Chem（-）
1	24	Chem（-）
1	33	Chem（-）
0	55	Chem（-）
1	34	Chem（+）
1	23	Chem（+）
1	34	Chem（+）
1	17	Chem（-）
1	7	Chem（+）
1	8	Chem（+）
0	47	Chem（+）
1	27	Chem（+）
1	16	Chem（+）
1	18	Chem（+）
0	43	Chem（+）
1	7	Chem（+）
1	8	Chem（+）
1	10	Chem（+）
0	41	Chem（+）
1	16	Chem（+）
1	4	Chem（+）
0	39	Chem（+）
1	14	Chem（+）
0	37	Chem（+）
1	12	Chem（+）
1	3	Chem（-）
0	35	Chem（-）
1	24	Chem（+）
0	34	Chem（+）
0	34	Chem（+）
0	34	Chem（+）
1	18	Chem（+）
0	34	Chem（+）
0	32	Chem（+）
0	29	Chem（-）
0	28	Chem（+）
1	14	Chem（+）
0	26	Chem（+）
1	6	Chem（+）
0	22	Chem（-）
0	22	Chem（-）
0	19	Chem（+）
0	19	Chem（+）
0	19	Chem（-）
0	18	Chem（+）
0	17	Chem（-）
0	16	Chem（+）
0	16	Chem（-）
0	15	Chem（+）
0	14	Chem（+）
0	12	Chem（+）
1	12	Chem（-）
1	3	Chem（+）
0	13	Chem（-）
0	12	Chem（+）
0	12	Chem（+）
0	12	Chem（-）
0	11	Chem（-）
0	128	Chem（-）
0	126	Chem（-）
1	9	Chem（+）
1	12	Chem（+）
1	22	Chem（-）
1	12	Chem（-）
0	123	Chem（-）
0	122	Chem（-）
0	122	Chem（+）
1	16	Chem（-）
1	17	Chem（+）
1	32	Chem（-）
1	67	Chem（-）
1	33	Chem（-）
1	4	Chem（-）
1	13	Chem（+）
1	10	Chem（+）
1	15	Chem（+）
1	30	Chem（+）
1	6	Chem（-）
1	27	Chem（-）
0	112	Chem（+）
1	26	Chem（-）
0	112	Chem（+）
1	12	Chem（+）
1	17	Chem（+）
1	15	Chem（+）
0	111	Chem（+）
1	40	Chem（+）
1	14	Chem（+）
1	4	Chem（-）
0	110	Chem（-）
1	7	Chem（+）
1	3	Chem（-）
1	4	Chem（-）
1	12	Chem（-）
1	6	Chem（-）
0	108	Chem（+）
1	5	Chem（+）
1	12	Chem（+）
1	22	Chem（-）
1	27	Chem（+）
1	17	Chem（+）
1	18	Chem（-）
1	12	Chem（+）
1	21	Chem（+）
1	23	Chem（+）
0	102	Chem（-）
1	52	Chem（-）
1	3	Chem（-）
1	9	Chem（+）
1	24	Chem（+）
1	36	Chem（-）
1	6	Chem（+）
1	6	Chem（-）
1	20	Chem（-）
1	6	Chem（+）
1	28	Chem（+）
1	9	Chem（+）
1	78	Chem（+）
1	12	Chem（-）
1	13	Chem（+）
1	41	Chem（-）
1	17	Chem（+）
1	94	Chem（+）
0	93	Chem（+）
1	3	Chem（-）
1	17	Chem（+）
1	34	Chem（+）
1	17	Chem（+）
1	19	Chem（+）
1	8	Chem（+）
1	3	Chem（-）
1	15	Chem（-）
1	26	Chem（+）
1	3	Chem（-）
1	59	Chem（+）
1	13	Chem（+）
1	18	Chem（-）
1	8	Chem（-）
1	6	Chem（-）
0	76	Chem（-）
1	29	Chem（-）
1	16	Chem（-）
1	8	Chem（-）
1	53	Chem（+）
1	12	Chem（+）
0	71	Chem（+）
1	7	Chem（+）
1	12	Chem（-）
0	70	Chem（+）
1	45	Chem（-）
1	16	Chem（+）
1	26	Chem（+）
1	12	Chem（-）
1	16	Chem（-）
1	6	Chem（+）
0	68	Chem（+）
1	9	Chem（+）
1	37	Chem（-）
1	13	Chem（-）
1	4	Chem（+）
0	65	Chem（+）
0	65	Chem（+）
1	10	Chem（-）
0	64	Chem（+）
1	12	Chem（+）
1	24	Chem（+）
1	40	Chem（+）
1	17	Chem（+）
1	26	Chem（+）
0	62	Chem（+）
0	62	Chem（+）
0	61	Chem（+）
1	18	Chem（-）
1	9	Chem（-）
1	24	Chem（-）
1	26	Chem（+）
1	6	Chem（+）
0	60	Chem（+）
1	28	Chem（+）
1	17	Chem（+）
1	8	Chem（+）
0	59	Chem（+）
0	58	Chem（+）
1	31	Chem（+）
1	14	Chem（+）
1	9	Chem（-）
1	19	Chem（+）
0	54	Chem（-）
1	19	Chem（+）
1	35	Chem（-）
0	54	Chem（-）
1	37	Chem（+）
1	23	Chem（+）
1	19	Chem（+）
0	53	Chem（+）
1	9	Chem（-）
1	23	Chem（+）
1	19	Chem（+）
0	47	Chem（+）
1	7	Chem（-）
1	23	Chem（+）
1	22	Chem（+）
1	12	Chem（+）
1	12	Chem（+）
0	42	Chem（+）
1	29	Chem（-）
1	11	Chem（+）
1	12	Chem（+）
0	40	Chem（+）
0	41	Chem（+）
1	4	Chem（+）
1	24	Chem（+）
0	38	Chem（+）
0	37	Chem（+）
0	37	Chem（-）
1	7	Chem（-）
1	14	Chem（+）
0	36	Chem（+）
1	17	Chem（+）
1	14	Chem（+）
1	6	Chem（-）
1	7	Chem（+）
0	34	Chem（+）
0	33	Chem（+）
0	33	Chem（+）
0	33	Chem（-）
1	3	Chem（+）
1	14	Chem（+）
0	33	Chem（+）
1	11	Chem（+）
0	30	Chem（+）
0	29	Chem（+）
1	8	Chem（-）
0	29	Chem（+）
0	28	Chem（+）
1	17	Chem（-）
0	28	Chem（+）
0	27	Chem（+）
1	6	Chem（+）
0	27	Chem（+）
1	6	Chem（-）
0	26	Chem（-）
1	7	Chem（-）
1	15	Chem（-）
0	26	Chem（+）
0	25	Chem（+）
1	21	Chem（-）
1	24	Chem（-）
0	25	Chem（+）
0	25	Chem（+）
0	23	Chem（+）
0	23	Chem（-）
0	23	Chem（-）
1	9	Chem（-）
0	18	Chem（-）
1	18	Chem（+）
1	8	Chem（+）
0	13	Chem（-）
0	13	Chem（-）
0	13	Chem（+）
1	5	Chem（-）
1	12	Chem（-）
1	6	Chem（-）
1	30	Chem（+）
1	13	Chem（+）
1	12	Chem（-）
1	17	Chem（-）
1	12	Chem（-）
1	7	Chem（-）
1	8	Chem（+）
1	27	Chem（+）
1	6	Chem（-）
1	29	Chem（+）
1	24	Chem（-）
1	14	Chem（+）
1	46	Chem（+）
1	7	Chem（+）
1	28	Chem（-）
1	23	Chem（+）
1	18	Chem（+）
1	32	Chem（-）
0	110	Chem（-）
1	49	Chem（+）
1	57	Chem（+）
1	29	Chem（+）
1	15	Chem（-）
1	3	Chem（-）
1	6	Chem（+）
1	8	Chem（-）
1	4	Chem（-）
1	5	Chem（-）
1	11	Chem（+）
1	4	Chem（-）
1	11	Chem（-）
1	23	Chem（-）
1	11	Chem（-）
1	5	Chem（+）
1	21	Chem（-）
1	8	Chem（-）
1	6	Chem（-）
1	18	Chem（-）
1	6	Chem（-）
1	4	Chem（-）
1	16	Chem（+）
0	66	Chem（+）
1	22	Chem（-）
1	51	Chem（+）
1	8	Chem（+）
1	8	Chem（+）
1	24	Chem（+）
1	30	Chem（+）
1	9	Chem（+）
1	27	Chem（+）
0	61	Chem（+）
0	61	Chem（+）
1	39	Chem（+）
0	59	Chem（+）
0	58	Chem（+）
1	15	Chem（+）
1	13	Chem（+）
1	19	Chem（+）
1	6	Chem（+）
0	46	Chem（+）
1	7	Chem（+）
1	7	Chem（-）
1	13	Chem（-）
1	11	Chem（-）
1	18	Chem（+）
0	38	Chem（+）
1	8	Chem（+）
1	11	Chem（+）
0	38	Chem（-）
0	37	Chem（+）
1	22	Chem（+）
0	37	Chem（+）
1	10	Chem（+）
1	3	Chem（+）
1	10	Chem（+）
0	29	Chem（+）
1	15	Chem（+）
0	29	Chem（+）
1	4	Chem（+）
0	27	Chem（+）
1	12	Chem（+）
0	27	Chem（+）
1	9	Chem（-）
0	25	Chem（+）
1	12	Chem（+）
0	26	Chem（-）
1	23	Chem（+）
1	7	Chem（-）
1	13	Chem（-）
1	18	Chem（+）
0	22	Chem（+）
1	5	Chem（-）
1	11	Chem（-）
0	16	Chem（+）
1	3	Chem（-）
0	14	Chem（+）
0	13	Chem（+）
0	11	Chem（-）
