# Supplementary material for: Construction and validation of a prognostic model for gastric cancer patients with tumor deposits
Source: PeerJ. 2024 Jul 10;12:e17751. doi: 10.7717/peerj.17751 (PMC11246019; doi:10.7717/peerj.17751)
Supplement: Supplemental Information 1 [file peerj-12-17751-s001.zip › Fig 8a 432 Riskscore ROC.xlsx]

## Sheet: riskscore
event	time（days）	training/riskscore	Histologic grade（G1-2 0;G3 1）	T-stage	N-stage	TD（number）	Neural invasion	chemotherapy（0，NO，1，YUE）
1	720	0.871294	0	T4	N0-2	L2	0	0
1	1020	0.871294	0	T4	N0-2	L2	0	0
0	1140	1.17961	0	T4	N3	L2	1	1
1	780	1.45526	0	T4	N3	L3	1	1
0	810	0	0	T1-3	N0-2	L1	0	0
0	480	0.684824	0	T1-3	N3	L2	1	1
1	240	1.60528	0	T4	N3	L2	1	0
1	180	1.81658	1	T4	N3	L3	1	1
1	360	1.17961	0	T4	N3	L2	1	1
1	360	2.24225	1	T4	N3	L3	1	0
1	180	1.22878	0	T4	N3	L1	1	0
1	90	1.60528	0	T4	N3	L2	1	0
1	870	1.20203	1	T4	N3	L1	0	0
1	630	1.54094	1	T4	N3	L2	1	1
0	360	0.73783	1	T1-3	N0-2	L2	0	0
1	90	0.764573	0	T1-3	N0-2	L2	1	0
1	210	0.749391	1	T1-3	N0-2	L1	1	0
1	570	0.296758	0	T1-3	N3	L2	0	1
1	210	1.60528	0	T4	N3	L2	1	0
1	570	1.17961	0	T4	N3	L2	1	1
0	960	0.0691162	0	T4	N0-2	L1	0	1
0	1620	1.1105	0	T1-3	N3	L2	1	0
0	360	0.764573	0	T1-3	N0-2	L2	1	0
1	420	1.54094	1	T4	N3	L2	1	1
0	1110	0.684824	0	T1-3	N3	L2	1	1
1	1350	1.88093	0	T4	N3	L3	1	0
1	390	1.25936	0	T4	N0-2	L2	1	0
1	2010	1.22878	0	T4	N3	L1	1	0
0	1620	0.840711	0	T4	N3	L1	0	0
1	360	0.457183	0	T4	N0-2	L1	1	1
0	570	0.457183	0	T4	N0-2	L1	1	1
1	450	1.17961	0	T4	N3	L2	1	1
1	1080	1.22878	0	T4	N3	L1	1	0
0	1860	0.658082	1	T1-3	N3	L2	0	1
1	450	0	0	T1-3	N0-2	L1	0	0
0	2040	0.803106	0	T4	N3	L1	1	1
0	1680	0.22648	0	T1-3	N0-2	L3	0	1
1	150	-0.425671	0	T1-3	N0-2	L1	0	1
1	180	1.17961	0	T4	N3	L2	1	1
1	660	-0.425671	0	T1-3	N0-2	L1	0	1
1	450	1.89633	1	T4	N0-2	L3	1	0
1	240	1.25936	0	T4	N0-2	L2	1	0
0	570	0.0691162	0	T4	N0-2	L1	0	1
1	150	1.96661	1	T4	N3	L2	1	0
1	720	1.85419	1	T4	N3	L3	0	0
1	810	0.833689	0	T4	N0-2	L2	1	1
1	630	1.62068	1	T4	N0-2	L2	1	0
1	390	1.54094	1	T4	N3	L2	1	1
1	930	0.494788	0	T4	N0-2	L1	0	0
1	540	1.20203	1	T4	N3	L1	0	0
1	180	0.818507	1	T4	N0-2	L1	1	1
1	270	1.17961	0	T4	N3	L2	1	1
0	1260	0.338901	0	T1-3	N0-2	L2	1	1
1	360	0.96047	0	T1-3	N3	L3	1	1
1	1590	0.0691162	0	T4	N0-2	L1	0	1
0	2790	0.457183	0	T4	N0-2	L1	1	1
1	450	1.45526	0	T4	N3	L3	1	1
1	210	1.17961	0	T4	N3	L2	1	1
1	120	0.494788	0	T4	N0-2	L1	0	0
1	360	1.89633	1	T4	N0-2	L3	1	0
1	390	1.06719	0	T4	N3	L3	0	1
1	180	2.24225	1	T4	N3	L3	1	0
1	690	0.803106	0	T4	N3	L1	1	1
1	720	0.494788	0	T4	N0-2	L1	0	0
1	1020	0.338901	0	T1-3	N0-2	L2	1	1
0	1830	0.669643	1	T1-3	N3	L1	1	1
0	1320	-0.0491653	0	T1-3	N0-2	L2	0	1
1	180	1.5901	1	T4	N3	L1	1	0
1	390	0.457183	0	T4	N0-2	L1	1	1
1	360		0	T4	N3	L3	NA	1
1	90	0.96047	0	T1-3	N3	L3	1	1
1	540	1.88093	0	T4	N3	L3	1	0
0	3300	1.88093	0	T4	N3	L3	1	0
1	660	1.60528	0	T4	N3	L2	1	0
1	240	1.25936	0	T4	N0-2	L2	1	0
1	540	1.54094	1	T4	N3	L2	1	1
1	90	0.840711	0	T4	N3	L1	0	0
1	660	0.430441	1	T4	N0-2	L1	0	1
1	90	1.10933	0	T4	N0-2	L3	1	1
0	1170	0.430441	1	T4	N0-2	L1	0	1
1	180	1.19501	1	T4	N0-2	L2	1	1
0	1590	1.04615	1	T1-3	N3	L2	1	1
1	3240	0.833689	0	T4	N0-2	L2	1	1
1	510	0.96047	0	T1-3	N3	L3	1	1
1	1560	1.60528	0	T4	N3	L2	1	0
0	3420	0.457183	0	T4	N0-2	L1	1	1
0	840	0.308318	0	T1-3	N3	L1	1	1
0	1140	0.684824	0	T1-3	N3	L2	1	1
0	1680	0	0	T1-3	N0-2	L1	0	0
1	180	0.494788	0	T4	N0-2	L1	0	0
1	90	1.81658	1	T4	N3	L3	1	1
0	990	1.16443	1	T4	N3	L1	1	1
0	3420	0.361324	1	T1-3	N0-2	L1	0	0
1	90	1.62068	1	T4	N0-2	L2	1	0
1	270	0.803106	0	T4	N3	L1	1	1
1	360	0.308318	0	T1-3	N3	L1	1	1
0	2460	0.882854	0	T4	N0-2	L1	1	0
1	540	0.803106	0	T4	N3	L1	1	1
1	180	0.871294	0	T4	N0-2	L2	0	0
0	1020	0.721268	0	T4	N0-2	L3	0	1
0	2640	0.871294	0	T4	N0-2	L2	0	0
0	2550	0.818507	1	T4	N0-2	L1	1	1
1	360	1.17961	0	T4	N3	L2	1	1
1	450	1.88093	0	T4	N3	L3	1	0
1	330	1.19501	1	T4	N0-2	L2	1	1
1	720		1	T4	N0-2	L1	NA	0
1	240	1.54094	1	T4	N3	L2	1	1
1	210	1.54094	1	T4	N3	L2	1	1
1	390	1.25936	0	T4	N0-2	L2	1	0
1	810	1.16443	1	T4	N3	L1	1	1
1	330	1.17961	0	T4	N3	L2	1	1
0	2160	0.494788	0	T4	N0-2	L1	0	0
0	840	-0.0376048	0	T1-3	N0-2	L1	1	1
0	1530	0.376506	0	T1-3	N0-2	L2	0	0
0	960	0.388067	0	T1-3	N0-2	L1	1	0
0	3360	0.494788	0	T4	N0-2	L1	0	0
0	660	0.376506	0	T1-3	N0-2	L2	0	0
1	1170	0.882854	0	T4	N0-2	L1	1	0
0	1680	-0.0491653	0	T1-3	N0-2	L2	0	1
0	3720		1	T1-3	N3	L3	NA	0
1	750	0	0	T1-3	N0-2	L1	0	0
0	1020	0.700226	1	T1-3	N0-2	L2	1	1
0	3750	0.833689	0	T4	N0-2	L2	1	1
1	270	1.20203	1	T4	N3	L1	0	0
1	2310	1.25936	0	T4	N0-2	L2	1	0
1	1110	0.296758	0	T1-3	N3	L2	0	1
1	390	1.38614	0	T1-3	N3	L3	1	0
1	1710	0.803106	0	T4	N3	L1	1	1
1	720	1.81658	1	T4	N3	L3	1	1
0	3000	1.25936	0	T4	N0-2	L2	1	0
1	180	1.17961	0	T4	N3	L2	1	1
1	1320	0.818507	1	T4	N0-2	L1	1	1
1	180	0.494788	0	T4	N0-2	L1	0	0
1	1440	1.25936	0	T4	N0-2	L2	1	0
0	1770	0.803106	0	T4	N3	L1	1	1
0	2700	0.721268	0	T4	N0-2	L3	0	1
0	1890	-0.0376048	0	T1-3	N0-2	L1	1	1
0	3060	0.445622	0	T4	N0-2	L2	0	1
0	3600	0.818507	1	T4	N0-2	L1	1	1
1	150	1.96661	1	T4	N3	L2	1	0
0	1860	1.17961	0	T4	N3	L2	1	1
1	90	1.85419	1	T4	N3	L3	0	0
1	540	1.5901	1	T4	N3	L1	1	0
1	810	0.882854	0	T4	N0-2	L1	1	0
1	1110	0.700226	1	T1-3	N0-2	L2	1	1
1	780		0	T4	N3	L1	NA	0
0	1020	1.16443	1	T4	N3	L1	1	1
1	390	2.24225	1	T4	N3	L3	1	0
1	420	0.308318	0	T1-3	N3	L1	1	1
1	450	0.833689	0	T4	N0-2	L2	1	1
0	480	-0.0376048	0	T1-3	N0-2	L1	1	1
1	210	1.74747	1	T1-3	N3	L3	1	0
0	1920	1.17961	0	T4	N3	L2	1	1
0	3240	0.882854	0	T4	N0-2	L1	1	0
1	1530	1.17961	0	T4	N3	L2	1	1
1	120	1.96661	1	T4	N3	L2	1	0
1	690	0.457183	0	T4	N0-2	L1	1	1
1	1080	1.25936	0	T4	N0-2	L2	1	0
0	510	0.882854	0	T4	N0-2	L1	1	0
0	3030		0	T4	N0-2	L1	NA	1
1	570	0.882854	0	T4	N0-2	L1	1	0
1	450	1.60528	0	T4	N3	L2	1	0
1	330	2.24225	1	T4	N3	L3	1	0
1	90	1.25936	0	T4	N0-2	L2	1	0
1	870	0.494788	0	T4	N0-2	L1	0	0
0	1140	1.60528	0	T4	N3	L2	1	0
1	510	0.803106	0	T4	N3	L1	1	1
1	210	-0.064347	1	T1-3	N0-2	L1	0	1
0	1050	1.25936	0	T4	N0-2	L2	1	0
1	180	1.96661	1	T4	N3	L2	1	0
0	360	0	0	T1-3	N0-2	L1	0	0
0	870	1.53501	0	T4	N0-2	L3	1	0
0	870	0.803106	0	T4	N3	L1	1	1
1	240	0.22648	0	T1-3	N0-2	L3	0	1
0	2340		0	T4	N0-2	L2	NA	1
0	3240	0.803106	0	T4	N3	L1	1	1
1	240	1.45526	0	T4	N3	L3	1	1
1	450	0.0691162	0	T4	N0-2	L1	0	1
1	300	0.721268	0	T4	N0-2	L3	0	1
1	210	2.24225	1	T4	N3	L3	1	0
1	990	0.833689	0	T4	N0-2	L2	1	1
0	1200	-0.0797482	0	T1-3	N3	L1	0	1
1	300	0.338901	0	T1-3	N0-2	L2	1	1
0	1380	0.388067	0	T1-3	N0-2	L1	1	0
0	3330	0.415039	0	T4	N3	L1	0	1
0	1080	0	0	T1-3	N0-2	L1	0	0
0	810	0.803106	0	T4	N3	L1	1	1
1	510	1.45526	0	T4	N3	L3	1	1
1	120	1.88093	0	T4	N3	L3	1	0
1	270	1.25936	0	T4	N0-2	L2	1	0
1	270	1.53501	0	T4	N0-2	L3	1	0
1	420	0.871294	0	T4	N0-2	L2	0	0
0	3180		0	T4	N0-2	L1	NA	0
0	360	0.818507	1	T4	N0-2	L1	1	1
0	690	0.308318	0	T1-3	N3	L1	1	1
0	3480	1.19501	1	T4	N0-2	L2	1	1
1	720	1.24418	1	T4	N0-2	L1	1	0
0	510	0.388067	0	T1-3	N0-2	L1	1	0
1	270	-0.0376048	0	T1-3	N0-2	L1	1	1
0	1350	0.614547	0	T1-3	N0-2	L3	1	1
1	270	1.54094	1	T4	N3	L2	1	1
1	120	0.308318	0	T1-3	N3	L1	1	1
1	480	0.833689	0	T4	N0-2	L2	1	1
1	720	1.88093	0	T4	N3	L3	1	0
1	1500	0.882854	0	T4	N0-2	L1	1	0
0	360	0.338901	0	T1-3	N0-2	L2	1	1
0	390	0.684824	0	T1-3	N3	L2	1	1
0	1440	0.345923	0	T1-3	N3	L1	0	0
1	1050	0.882854	0	T4	N0-2	L1	1	0
1	630	1.5901	1	T4	N3	L1	1	0
1	510	0.457183	0	T4	N0-2	L1	1	1
0	1470	-0.0376048	0	T1-3	N0-2	L1	1	1
1	240	1.22878	0	T4	N3	L1	1	0
0	1830	-0.425671	0	T1-3	N0-2	L1	0	1
1	360	1.60528	0	T4	N3	L2	1	0
1	270	0.882854	0	T4	N0-2	L1	1	0
1	270	1.81658	1	T4	N3	L3	1	1
0	480	-0.0376048	0	T1-3	N0-2	L1	1	1
0	870	0.32372	1	T1-3	N0-2	L1	1	1
0	690	1.96661	1	T4	N3	L2	1	0
0	1830	0.614547	0	T1-3	N0-2	L3	1	1
0	2550	0.0691162	0	T4	N0-2	L1	0	1
0	2160	-0.0376048	0	T1-3	N0-2	L1	1	1
1	540	1.17961	0	T4	N3	L2	1	1
0	1230	0.818507	1	T4	N0-2	L1	1	1
0	660	0.764573	0	T1-3	N0-2	L2	1	0
1	240	1.10933	0	T4	N0-2	L3	1	1
1	510	1.54094	1	T4	N3	L2	1	1
1	360	1.96661	1	T4	N3	L2	1	0
1	480	1.5901	1	T4	N3	L1	1	0
0	2820	0.457183	0	T4	N0-2	L1	1	1
1	660	1.88093	0	T4	N3	L3	1	0
1	540	0.749391	1	T1-3	N0-2	L1	1	0
0	3180	0.818507	1	T4	N0-2	L1	1	1
1	1200	0.415039	0	T4	N3	L1	0	1
1	360	-0.0376048	0	T1-3	N0-2	L1	1	1
0	2250	0.882854	0	T4	N0-2	L1	1	0
0	1770	-0.064347	1	T1-3	N0-2	L1	0	1
1	810	1.20203	1	T4	N3	L1	0	0
0	3300	0.0691162	0	T4	N0-2	L1	0	1
1	480	1.21722	0	T4	N3	L2	0	0
1	90	0.722429	0	T1-3	N3	L2	0	0
1	360	1.24418	1	T4	N0-2	L1	1	0
1	180	1.60528	0	T4	N3	L2	1	0
0	2280	1.5901	1	T4	N3	L1	1	0
1	630	1.22878	0	T4	N3	L1	1	0
0	750	1.81658	1	T4	N3	L3	1	1
1	300	0.0691162	0	T4	N0-2	L1	0	1
1	480	0.818507	1	T4	N0-2	L1	1	1
1	120	1.04615	1	T1-3	N3	L2	1	1
1	2160	0.833689	0	T4	N0-2	L2	1	1
1	660	0	0	T1-3	N0-2	L1	0	0
1	180	1.22878	0	T4	N3	L1	1	0
1	690	0.308318	0	T1-3	N3	L1	1	1
1	840	1.20203	1	T4	N3	L1	0	0
1	270	0.0691162	0	T4	N0-2	L1	0	1
0	870		1	T4	N3	L2	NA	1
1	720	1.45526	0	T4	N3	L3	1	1
1	330	1.60528	0	T4	N3	L2	1	0
0	390	1.88093	0	T4	N3	L3	1	0
1	720	0.707247	1	T1-3	N3	L1	0	0
1	1260	0.430441	1	T4	N0-2	L1	0	1
1	90	1.60528	0	T4	N3	L2	1	0
1	660	1.22878	0	T4	N3	L1	1	0
1	210	0.833689	0	T4	N0-2	L2	1	1
0	990	1.1105	0	T1-3	N3	L2	1	0
1	690	1.19501	1	T4	N0-2	L2	1	1
0	1260	0.669643	1	T1-3	N3	L1	1	1
1	540	-0.0491653	0	T1-3	N0-2	L2	0	1
1	420	1.19501	1	T4	N0-2	L2	1	1
1	90	2.24225	1	T4	N3	L3	1	0
1	90	2.24225	1	T4	N3	L3	1	0
1	360	0.684824	0	T1-3	N3	L2	1	1
1	420	1.25936	0	T4	N0-2	L2	1	0
1	240	1.10933	0	T4	N0-2	L3	1	1
1	120	1.32179	1	T1-3	N3	L3	1	1
1	210	1.96661	1	T4	N3	L2	1	0
1	840	1.45526	0	T4	N3	L3	1	1
0	1110	0.803106	0	T4	N3	L1	1	1
1	120	1.53501	0	T4	N0-2	L3	1	0
1	120	-0.425671	0	T1-3	N0-2	L1	0	1
1	180	1.45526	0	T4	N3	L3	1	1
0	870	1.45526	0	T4	N3	L3	1	1
1	690	0.457183	0	T4	N0-2	L1	1	1
1	510	1.16443	1	T4	N3	L1	1	1
1	480	1.54094	1	T4	N3	L2	1	1
0	1950	0.803106	0	T4	N3	L1	1	1
1	360	1.96661	1	T4	N3	L2	1	0
1	300	0.457183	0	T4	N0-2	L1	1	1
1	600	0.445622	0	T4	N0-2	L2	0	1
1	630	1.10933	0	T4	N0-2	L3	1	1
0	1350	0	0	T1-3	N0-2	L1	0	0
1	870	1.45526	0	T4	N3	L3	1	1
0	1530	0.614547	0	T1-3	N0-2	L3	1	1
1	180	1.45526	0	T4	N3	L3	1	1
1	390	0.818507	1	T4	N0-2	L1	1	1
1	120	1.96661	1	T4	N3	L2	1	0
1	270	2.24225	1	T4	N3	L3	1	0
0	3060	1.57854	1	T4	N3	L2	0	0
1	1380	1.16443	1	T4	N3	L1	1	1
0	3480	0.871294	0	T4	N0-2	L2	0	0
1	900	0.818507	1	T4	N0-2	L1	1	1
1	240	1.60528	0	T4	N3	L2	1	0
1	780	0.338901	0	T1-3	N0-2	L2	1	1
0	330	0.388067	0	T1-3	N0-2	L1	1	0
0	2190	0.882854	0	T4	N0-2	L1	1	0
1	960	1.60528	0	T4	N3	L2	1	0
0	690	1.1105	0	T1-3	N3	L2	1	0
0	810	1.16443	1	T4	N3	L1	1	1
1	240	1.53501	0	T4	N0-2	L3	1	0
0	3840	0.882854	0	T4	N0-2	L1	1	0
1	600	1.14694	0	T4	N0-2	L3	0	0
1	990	1.96661	1	T4	N3	L2	1	0
0	750	0.791545	0	T4	N3	L2	0	1
1	420	0.96047	0	T1-3	N3	L3	1	1
0	1620	0.388067	0	T1-3	N0-2	L1	1	0
1	360	0.388067	0	T1-3	N0-2	L1	1	0
0	1110	0.73399	0	T1-3	N3	L1	1	0
1	570	-0.0797482	0	T1-3	N3	L1	0	1
1	810	1.54094	1	T4	N3	L2	1	1
0	780	-0.0376048	0	T1-3	N0-2	L1	1	1
0	1110	0.833689	0	T4	N0-2	L2	1	1
0	1470	0.22648	0	T1-3	N0-2	L3	0	1
1	210	1.17961	0	T4	N3	L2	1	1
0	3540	0.658082	1	T1-3	N3	L2	0	1
1	1140	0.818507	1	T4	N0-2	L1	1	1
1	180	1.96661	1	T4	N3	L2	1	0
1	420	1.54094	1	T4	N3	L2	1	1
0	900	0.308318	0	T1-3	N3	L1	1	1
1	930	0.669643	1	T1-3	N3	L1	1	1
0	1650	0.376506	0	T1-3	N0-2	L2	0	0
1	360	0.308318	0	T1-3	N3	L1	1	1
0	3690	1.25936	0	T4	N0-2	L2	1	0
1	1020	0.882854	0	T4	N0-2	L1	1	0
0	1410	-0.0797482	0	T1-3	N3	L1	0	1
1	210		1	T1-3	N0-2	L2	NA	0
0	1980	1.17961	0	T4	N3	L2	1	1
0	660	0.96047	0	T1-3	N3	L3	1	1
1	990	1.47066	1	T4	N0-2	L3	1	1
0	1830	0.308318	0	T1-3	N3	L1	1	1
0	3360		0	T4	N3	L2	NA	1
1	270	1.96661	1	T4	N3	L2	1	0
1	150	0.803106	0	T4	N3	L1	1	1
0	780	1.47182	1	T1-3	N3	L2	1	0
1	2820	1.42852	1	T4	N3	L3	0	1
1	120	2.24225	1	T4	N3	L3	1	0
1	510	1.54094	1	T4	N3	L2	1	1
0	2100	1.45526	0	T4	N3	L3	1	1
1	330	1.96661	1	T4	N3	L2	1	0
1	360	0.308318	0	T1-3	N3	L1	1	1
1	210	1.38614	0	T1-3	N3	L3	1	0
1	480	1.19501	1	T4	N0-2	L2	1	1
1	1230	1.10933	0	T4	N0-2	L3	1	1
1	210	1.85419	1	T4	N3	L3	0	0
1	390	1.06719	0	T4	N3	L3	0	1
1	690	1.16443	1	T4	N3	L1	1	1
0	750	0.281576	1	T1-3	N3	L1	0	1
1	300	0.803106	0	T4	N3	L1	1	1
0	390	1.14694	0	T4	N0-2	L3	0	0
1	540	0.684824	0	T1-3	N3	L2	1	1
0	1230	0.457183	0	T4	N0-2	L1	1	1
0	1380	1.17961	0	T4	N3	L2	1	1
1	780		0	T4	N3	L3	NA	1
1	1290	0.818507	1	T4	N0-2	L1	1	1
0	480	1.25936	0	T4	N0-2	L2	1	0
1	360	1.22878	0	T4	N3	L1	1	0
1	1170	1.81658	1	T4	N3	L3	1	1
1	300	1.60528	0	T4	N3	L2	1	0
0	1800	1.16443	1	T4	N3	L1	1	1
1	90	1.53501	0	T4	N0-2	L3	1	0
1	780	0.415039	0	T4	N3	L1	0	1
1	450	1.54094	1	T4	N3	L2	1	1
0	420	-0.0376048	0	T1-3	N0-2	L1	1	1
0	810	1.54094	1	T4	N3	L2	1	1
1	360	1.17961	0	T4	N3	L2	1	1
1	570	1.17961	0	T4	N3	L2	1	1
1	540	1.19501	1	T4	N0-2	L2	1	1
1	1020	0.803106	0	T4	N3	L1	1	1
1	660	1.16443	1	T4	N3	L1	1	1
1	360	1.88093	0	T4	N3	L3	1	0
1	150		1	T1-3	N0-2	L2	NA	1
0	870	0.658082	1	T1-3	N3	L2	0	1
0	1110	-0.0797482	0	T1-3	N3	L1	0	1
0	360	-0.0491653	0	T1-3	N0-2	L2	0	1
1	720	1.17961	0	T4	N3	L2	1	1
0	360	0.22648	0	T1-3	N0-2	L3	0	1
1	330	0.818507	1	T4	N0-2	L1	1	1
0	720	0.818507	1	T4	N0-2	L1	1	1
1	1470	1.45526	0	T4	N3	L3	1	1
1	240	0.833689	0	T4	N0-2	L2	1	1
1	270	0.700226	1	T1-3	N0-2	L2	1	1
1	2340	0.776364	1	T4	N3	L1	0	1
1	990	0.388067	0	T1-3	N0-2	L1	1	0
0	1020	0.818507	1	T4	N0-2	L1	1	1
0	510	-0.0491653	0	T1-3	N0-2	L2	0	1
1	390	0.764573	0	T1-3	N0-2	L2	1	0
0	360	0.833689	0	T4	N0-2	L2	1	1
1	270		1	T1-3	N3	L2	NA	0
1	810	0.818507	1	T4	N0-2	L1	1	1
0	450	0.833689	0	T4	N0-2	L2	1	1
0	660	1.23262	1	T4	N0-2	L2	0	0
1	180	-0.0376048	0	T1-3	N0-2	L1	1	1
1	420	0.96047	0	T1-3	N3	L3	1	1
0	2550	0.457183	0	T4	N0-2	L1	1	1
1	390	1.81658	1	T4	N3	L3	1	1
1	450	1.60528	0	T4	N3	L2	1	0
1	90	1.5901	1	T4	N3	L1	1	0
1	1110	1.88093	0	T4	N3	L3	1	0
1	870	1.60528	0	T4	N3	L2	1	0
0	390	0.803106	0	T4	N3	L1	1	1
1	240	1.54094	1	T4	N3	L2	1	1
1	900	1.54094	1	T4	N3	L2	1	1
1	480	1.53501	0	T4	N0-2	L3	1	0
0	570	1.04022	0	T1-3	N0-2	L3	1	0
0	2130	0.684824	0	T1-3	N3	L2	1	1
1	420	0.296758	0	T1-3	N3	L2	0	1
0	2730	0.430441	1	T4	N0-2	L1	0	1
1	240	0.445622	0	T4	N0-2	L2	0	1
1	360	1.24418	1	T4	N0-2	L1	1	0
0	3420	0.312159	1	T1-3	N0-2	L2	0	1
1	510	0.388067	0	T1-3	N0-2	L1	1	0
1	810	0.669643	1	T1-3	N3	L1	1	1
1	1170	0.833689	0	T4	N0-2	L2	1	1
1	330	1.17961	0	T4	N3	L2	1	1
1	330	1.16443	1	T4	N3	L1	1	1
1	720	1.16443	1	T4	N3	L1	1	1
0	1080	-0.0376048	0	T1-3	N0-2	L1	1	1
1	900	0.803106	0	T4	N3	L1	1	1
1	270	1.88093	0	T4	N3	L3	1	0
1	450	1.89633	1	T4	N0-2	L3	1	0
1	690	1.60528	0	T4	N3	L2	1	0
1	360	0.803106	0	T4	N3	L1	1	1

## Sheet: 多因素Cox模型情况
COX	F
(Intercept)	0
Histologic grade(G1-2 0;G3 1)	0.361324
T-stage(T1-3;T4)	0.494788
N-stage(N0-2;N3)	0.345923
L(L1:L2)	0.376506
L(L1:L3)	0.652152
Neural invasion	0.388067
chemotherapy（0，NO，1，YUE）	-0.425671
