# Supplementary material for: Construction and validation of a prognostic model for gastric cancer patients with tumor deposits
Source: PeerJ. 2024 Jul 10;12:e17751. doi: 10.7717/peerj.17751 (PMC11246019; doi:10.7717/peerj.17751)
Supplement: Supplemental Information 1 [file peerj-12-17751-s001.zip › Fig 8b 143 Riskscore ROC.xlsx]

## Sheet: riskscore
event	time（days）	Validation/RiskScore	Histologic grade（G1-2 0;G3 1）	T-stage	N-stage	TD（number）	Neural invasion	chemotherapy（0，NO，1，YUE）
0	2010	0.508076	1	T2	N0	L1	1	1
1	510	1.05256	0	T2	N1	L3	1	0
1	660	0.864929	1	T2	N1	L1	1	1
0	3660		0	T2	N1	L1	NA	1
0	1950		1	T2	N1	L1	NA	1
1	390	0.588971	0	T2	N0	L2	1	1
1	540	1.0796	0	T2	N1	L2	1	0
0	3660	0.817134	0	T2	N1	L1	1	0
0	990	0.0972981	0	T1	N1	L1	1	1
0	3540	0.326508	0	T2	N0	L1	1	1
1	1020	0.326508	0	T2	N0	L1	1	1
0	540	0.493534	0	T1	N1	L2	1	0
0	2460	0.326508	0	T2	N0	L1	1	1
1	150	0.864929	1	T2	N1	L1	1	1
0	810	1.04457	0	T2	N1	L3	0	1
1	480	1.0796	0	T2	N1	L2	1	0
1	390	0.64185	1	T2	N0	L1	1	0
1	240	0.493534	0	T1	N1	L2	1	0
1	360	0.586063	0	T2	N0	L1	0	0
0	1770	0.683361	0	T2	N1	L1	1	1
0	2910	0.12869	0	T1	N0	L2	0	1
1	180	0.508076	1	T2	N0	L1	1	1
0	1740	0.683361	0	T2	N1	L1	1	1
1	600	1.17834	0	T2	N1	L3	0	0
0	1410	0.945824	0	T2	N1	L2	1	1
1	1800	0.722744	0	T2	N0	L2	1	0
1	300	0.588971	0	T2	N0	L2	1	1
1	780	0.359761	0	T1	N1	L2	1	1
0	1530	0	0	T1	N0	L1	0	0
0	1740	1.12739	1	T2	N1	L2	1	1
0	2430	0.586063	0	T2	N0	L1	0	0
1	1200	0.683361	0	T2	N1	L1	1	1
0	750	0.0972981	0	T1	N1	L1	1	1
1	210	0.864929	1	T2	N1	L1	1	1
1	180	1.05256	0	T2	N1	L3	1	0
1	330	0.945824	0	T2	N1	L2	1	1
1	1050	0.998702	1	T2	N1	L1	1	0
1	900	0.586063	0	T2	N0	L1	0	0
0	330	1.23413	1	T2	N1	L3	1	0
1	1860	0.326508	0	T2	N0	L1	1	1
1	1110	0.695709	0	T2	N0	L3	1	0
1	240	0.12869	0	T1	N0	L2	0	1
0	3360	0.588971	0	T2	N0	L2	1	1
0	780	0.998702	1	T2	N1	L1	1	0
1	1590	0.586063	0	T2	N0	L1	0	0
1	360	1.0796	0	T2	N1	L2	1	0
1	2070		0	T2	N0	L2	NA	1
1	1770	1.10036	1	T2	N1	L3	1	1
0	3780	1.0796	0	T2	N1	L2	1	0
1	240	0.683361	0	T2	N1	L1	1	1
1	480	1.07161	0	T2	N1	L2	0	1
0	3330	0.904313	1	T2	N0	L2	1	0
1	240	0.918789	0	T2	N1	L3	1	1
1	660	0.45229	0	T2	N0	L1	0	1
1	420	0.864929	1	T2	N1	L1	1	1
1	570	0.809142	0	T2	N1	L1	0	1
1	90	0.743505	1	T2	N0	L3	1	1
0	360	0.12869	0	T1	N0	L2	0	1
1	240	1.07161	0	T2	N1	L2	0	1
0	420	0.588971	0	T2	N0	L2	1	1
1	300	0.683361	0	T2	N1	L1	1	1
1	330	1.26117	1	T2	N1	L2	1	0
0	3030	0.588971	0	T2	N0	L2	1	1
1	690	0.864929	1	T2	N1	L1	1	1
0	1290	-0.133773	0	T1	N0	L1	0	1
1	90	0.695709	0	T2	N0	L3	1	0
1	720	0.310258	1	T1	N0	L2	0	1
1	840	0.588971	0	T2	N0	L2	1	1
1	450		0	T1	N1	L2	NA	0
1	570	0.918789	0	T2	N1	L3	1	1
1	180	0.460281	0	T2	N0	L1	1	0
1	450	1.10036	1	T2	N1	L3	1	1
1	240	1.0796	0	T2	N1	L2	1	0
1	270	0.945824	0	T2	N1	L2	1	1
1	870	0	0	T1	N0	L1	0	0
1	360	0.592281	0	T1	N1	L3	0	0
1	690	0.683361	0	T2	N1	L1	1	1
1	120	1.0796	0	T2	N1	L2	1	0
1	510	0.998702	1	T2	N1	L1	1	0
1	180	1.23413	1	T2	N1	L3	1	0
0	3180		0	T2	N0	L1	NA	0
0	2790	0.683361	0	T2	N1	L1	1	1
1	210	0.714753	0	T2	N0	L2	0	1
0	1830	0.945824	0	T2	N1	L2	1	1
0	990	0.485543	0	T1	N1	L2	0	1
1	180	0.64185	1	T2	N0	L1	1	0
1	360	0.45229	0	T2	N0	L1	0	1
1	1110	0.714753	0	T2	N0	L2	0	1
0	1320	-0.259555	0	T1	N0	L1	1	1
1	150	0.998702	1	T2	N1	L1	1	0
1	510	0.945824	0	T2	N1	L2	1	1
0	3150	0.64185	1	T2	N0	L1	1	0
1	540	-0.259555	0	T1	N0	L1	1	1
0	330	0.460281	0	T2	N0	L1	1	0
1	870	0.864929	1	T2	N1	L1	1	1
0	1080	1.10036	1	T2	N1	L3	1	1
1	270	0.136682	0	T1	N0	L2	1	0
0	1020	0.00290833	0	T1	N0	L2	1	1
1	390	0.460281	0	T2	N0	L1	1	0
0	390	-0.125781	0	T1	N0	L1	1	0
1	270	0.817134	0	T2	N1	L1	1	0
1	300	1.10036	1	T2	N1	L3	1	1
0	3300	1.05256	0	T2	N1	L3	1	0
0	2670	0.821491	0	T2	N0	L3	0	0
0	420	0.22308	0	T1	N1	L1	0	1
1	120	1.0796	0	T2	N1	L2	1	0
1	690	0.683361	0	T2	N1	L1	1	1
0	3690	0.817134	0	T2	N1	L1	1	0
1	1440	0.460281	0	T2	N0	L1	1	0
1	1350	0.588971	0	T2	N0	L2	1	1
1	390		0	T2	N1	L1	NA	1
1	180	0.864929	1	T2	N1	L1	1	1
1	840	0.683361	0	T2	N1	L1	1	1
0	840	0.359761	0	T1	N1	L2	1	1
1	1680	0.460281	0	T2	N0	L1	1	0
1	1230	1.20538	0	T2	N1	L2	0	0
1	1350	1.00306	1	T2	N0	L3	0	0
1	180	0.998702	1	T2	N1	L1	1	0
0	780	0.864929	1	T2	N1	L1	1	1
1	240	0.918789	0	T2	N1	L3	1	1
0	3540	-0.133773	0	T1	N0	L1	0	1
1	2220	-0.125781	0	T1	N0	L1	1	0
1	1080	0.460281	0	T2	N0	L1	1	0
1	1800	0.460281	0	T2	N0	L1	1	0
1	390	1.26117	1	T2	N1	L2	1	0
1	720	0.136682	0	T1	N0	L2	1	0
0	540	0.485543	0	T1	N1	L2	0	1
1	1800	0.460281	0	T2	N0	L1	1	0
0	3390	0.508076	1	T2	N0	L1	1	1
1	240		0	T1	N0	L2	NA	1
0	1230	0.278866	1	T1	N1	L1	1	1
1	900	1.12739	1	T2	N1	L2	1	1
1	960	1.0796	0	T2	N1	L2	1	0
1	510	1.22614	1	T2	N1	L3	0	1
1	180	0.945824	0	T2	N1	L2	1	1
1	330	-0.133773	0	T1	N0	L1	0	1
1	360	0.945824	0	T2	N1	L2	1	1
1	360	0.942916	0	T2	N1	L1	0	0
1	510	0.945824	0	T2	N1	L2	1	1
0	390	0.592281	0	T1	N1	L3	0	0
0	3840	0.817134	0	T2	N1	L1	1	0
1	960	0.326508	0	T2	N0	L1	1	1
1	210	0.683361	0	T2	N1	L1	1	1

## Sheet: 多因素Cox模型情况
COX	F
(Intercept)	0
Histologic grade(G1-2 0;G3 1)	0.181568
T-stage(T1-3;T4)	0.586063
N-stage(N0-2;N3)	0.356853
L(L1:L2)	0.262463
L(L1:L3)	0.235428
Neural invasion	-0.125781
chemotherapy（0，NO，1，YUE）	-0.133773
