# Supplementary material for: Construction and validation of a prognostic model for gastric cancer patients with tumor deposits
Source: PeerJ. 2024 Jul 10;12:e17751. doi: 10.7717/peerj.17751 (PMC11246019; doi:10.7717/peerj.17751)
Supplement: Supplemental Information 1 [file peerj-12-17751-s001.zip › Fig 9a trainging_dataset 432 Calibration curves.xlsx]

## Sheet: data
event	time(DAYS)	his	T-stage	N-stage	L	NUE	CHEM
1	720	0	T4	N0-2	L2	0	0
1	1020	0	T4	N0-2	L2	0	0
0	1140	0	T4	N3	L2	1	1
1	780	0	T4	N3	L3	1	1
0	810	0	T1-3	N0-2	L1	0	0
0	480	0	T1-3	N3	L2	1	1
1	240	0	T4	N3	L2	1	0
1	180	1	T4	N3	L3	1	1
1	360	0	T4	N3	L2	1	1
1	360	1	T4	N3	L3	1	0
1	180	0	T4	N3	L1	1	0
1	90	0	T4	N3	L2	1	0
1	870	1	T4	N3	L1	0	0
1	630	1	T4	N3	L2	1	1
0	360	1	T1-3	N0-2	L2	0	0
1	90	0	T1-3	N0-2	L2	1	0
1	210	1	T1-3	N0-2	L1	1	0
1	570	0	T1-3	N3	L2	0	1
1	210	0	T4	N3	L2	1	0
1	570	0	T4	N3	L2	1	1
0	960	0	T4	N0-2	L1	0	1
0	1620	0	T1-3	N3	L2	1	0
0	360	0	T1-3	N0-2	L2	1	0
1	420	1	T4	N3	L2	1	1
0	1110	0	T1-3	N3	L2	1	1
1	1350	0	T4	N3	L3	1	0
1	390	0	T4	N0-2	L2	1	0
1	2010	0	T4	N3	L1	1	0
0	1620	0	T4	N3	L1	0	0
1	360	0	T4	N0-2	L1	1	1
0	570	0	T4	N0-2	L1	1	1
1	450	0	T4	N3	L2	1	1
1	1080	0	T4	N3	L1	1	0
0	1860	1	T1-3	N3	L2	0	1
1	450	0	T1-3	N0-2	L1	0	0
0	2040	0	T4	N3	L1	1	1
0	1680	0	T1-3	N0-2	L3	0	1
1	150	0	T1-3	N0-2	L1	0	1
1	180	0	T4	N3	L2	1	1
1	660	0	T1-3	N0-2	L1	0	1
1	450	1	T4	N0-2	L3	1	0
1	240	0	T4	N0-2	L2	1	0
0	570	0	T4	N0-2	L1	0	1
1	150	1	T4	N3	L2	1	0
1	720	1	T4	N3	L3	0	0
1	810	0	T4	N0-2	L2	1	1
1	630	1	T4	N0-2	L2	1	0
1	390	1	T4	N3	L2	1	1
1	930	0	T4	N0-2	L1	0	0
1	540	1	T4	N3	L1	0	0
1	180	1	T4	N0-2	L1	1	1
1	270	0	T4	N3	L2	1	1
0	1260	0	T1-3	N0-2	L2	1	1
1	360	0	T1-3	N3	L3	1	1
1	1590	0	T4	N0-2	L1	0	1
0	2790	0	T4	N0-2	L1	1	1
1	450	0	T4	N3	L3	1	1
1	210	0	T4	N3	L2	1	1
1	120	0	T4	N0-2	L1	0	0
1	360	1	T4	N0-2	L3	1	0
1	390	0	T4	N3	L3	0	1
1	180	1	T4	N3	L3	1	0
1	690	0	T4	N3	L1	1	1
1	720	0	T4	N0-2	L1	0	0
1	1020	0	T1-3	N0-2	L2	1	1
0	1830	1	T1-3	N3	L1	1	1
0	1320	0	T1-3	N0-2	L2	0	1
1	180	1	T4	N3	L1	1	0
1	390	0	T4	N0-2	L1	1	1
1	360	0	T4	N3	L3	NA	1
1	90	0	T1-3	N3	L3	1	1
1	540	0	T4	N3	L3	1	0
0	3300	0	T4	N3	L3	1	0
1	660	0	T4	N3	L2	1	0
1	240	0	T4	N0-2	L2	1	0
1	540	1	T4	N3	L2	1	1
1	90	0	T4	N3	L1	0	0
1	660	1	T4	N0-2	L1	0	1
1	90	0	T4	N0-2	L3	1	1
0	1170	1	T4	N0-2	L1	0	1
1	180	1	T4	N0-2	L2	1	1
0	1590	1	T1-3	N3	L2	1	1
1	3240	0	T4	N0-2	L2	1	1
1	510	0	T1-3	N3	L3	1	1
1	1560	0	T4	N3	L2	1	0
0	3420	0	T4	N0-2	L1	1	1
0	840	0	T1-3	N3	L1	1	1
0	1140	0	T1-3	N3	L2	1	1
0	1680	0	T1-3	N0-2	L1	0	0
1	180	0	T4	N0-2	L1	0	0
1	90	1	T4	N3	L3	1	1
0	990	1	T4	N3	L1	1	1
0	3420	1	T1-3	N0-2	L1	0	0
1	90	1	T4	N0-2	L2	1	0
1	270	0	T4	N3	L1	1	1
1	360	0	T1-3	N3	L1	1	1
0	2460	0	T4	N0-2	L1	1	0
1	540	0	T4	N3	L1	1	1
1	180	0	T4	N0-2	L2	0	0
0	1020	0	T4	N0-2	L3	0	1
0	2640	0	T4	N0-2	L2	0	0
0	2550	1	T4	N0-2	L1	1	1
1	360	0	T4	N3	L2	1	1
1	450	0	T4	N3	L3	1	0
1	330	1	T4	N0-2	L2	1	1
1	720	1	T4	N0-2	L1	NA	0
1	240	1	T4	N3	L2	1	1
1	210	1	T4	N3	L2	1	1
1	390	0	T4	N0-2	L2	1	0
1	810	1	T4	N3	L1	1	1
1	330	0	T4	N3	L2	1	1
0	2160	0	T4	N0-2	L1	0	0
0	840	0	T1-3	N0-2	L1	1	1
0	1530	0	T1-3	N0-2	L2	0	0
0	960	0	T1-3	N0-2	L1	1	0
0	3360	0	T4	N0-2	L1	0	0
0	660	0	T1-3	N0-2	L2	0	0
1	1170	0	T4	N0-2	L1	1	0
0	1680	0	T1-3	N0-2	L2	0	1
0	3720	1	T1-3	N3	L3	NA	0
1	750	0	T1-3	N0-2	L1	0	0
0	1020	1	T1-3	N0-2	L2	1	1
0	3750	0	T4	N0-2	L2	1	1
1	270	1	T4	N3	L1	0	0
1	2310	0	T4	N0-2	L2	1	0
1	1110	0	T1-3	N3	L2	0	1
1	390	0	T1-3	N3	L3	1	0
1	1710	0	T4	N3	L1	1	1
1	720	1	T4	N3	L3	1	1
0	3000	0	T4	N0-2	L2	1	0
1	180	0	T4	N3	L2	1	1
1	1320	1	T4	N0-2	L1	1	1
1	180	0	T4	N0-2	L1	0	0
1	1440	0	T4	N0-2	L2	1	0
0	1770	0	T4	N3	L1	1	1
0	2700	0	T4	N0-2	L3	0	1
0	1890	0	T1-3	N0-2	L1	1	1
0	3060	0	T4	N0-2	L2	0	1
0	3600	1	T4	N0-2	L1	1	1
1	150	1	T4	N3	L2	1	0
0	1860	0	T4	N3	L2	1	1
1	90	1	T4	N3	L3	0	0
1	540	1	T4	N3	L1	1	0
1	810	0	T4	N0-2	L1	1	0
1	1110	1	T1-3	N0-2	L2	1	1
1	780	0	T4	N3	L1	NA	0
0	1020	1	T4	N3	L1	1	1
1	390	1	T4	N3	L3	1	0
1	420	0	T1-3	N3	L1	1	1
1	450	0	T4	N0-2	L2	1	1
0	480	0	T1-3	N0-2	L1	1	1
1	210	1	T1-3	N3	L3	1	0
0	1920	0	T4	N3	L2	1	1
0	3240	0	T4	N0-2	L1	1	0
1	1530	0	T4	N3	L2	1	1
1	120	1	T4	N3	L2	1	0
1	690	0	T4	N0-2	L1	1	1
1	1080	0	T4	N0-2	L2	1	0
0	510	0	T4	N0-2	L1	1	0
0	3030	0	T4	N0-2	L1	NA	1
1	570	0	T4	N0-2	L1	1	0
1	450	0	T4	N3	L2	1	0
1	330	1	T4	N3	L3	1	0
1	90	0	T4	N0-2	L2	1	0
1	870	0	T4	N0-2	L1	0	0
0	1140	0	T4	N3	L2	1	0
1	510	0	T4	N3	L1	1	1
1	210	1	T1-3	N0-2	L1	0	1
0	1050	0	T4	N0-2	L2	1	0
1	180	1	T4	N3	L2	1	0
0	360	0	T1-3	N0-2	L1	0	0
0	870	0	T4	N0-2	L3	1	0
0	870	0	T4	N3	L1	1	1
1	240	0	T1-3	N0-2	L3	0	1
0	2340	0	T4	N0-2	L2	NA	1
0	3240	0	T4	N3	L1	1	1
1	240	0	T4	N3	L3	1	1
1	450	0	T4	N0-2	L1	0	1
1	300	0	T4	N0-2	L3	0	1
1	210	1	T4	N3	L3	1	0
1	990	0	T4	N0-2	L2	1	1
0	1200	0	T1-3	N3	L1	0	1
1	300	0	T1-3	N0-2	L2	1	1
0	1380	0	T1-3	N0-2	L1	1	0
0	3330	0	T4	N3	L1	0	1
0	1080	0	T1-3	N0-2	L1	0	0
0	810	0	T4	N3	L1	1	1
1	510	0	T4	N3	L3	1	1
1	120	0	T4	N3	L3	1	0
1	270	0	T4	N0-2	L2	1	0
1	270	0	T4	N0-2	L3	1	0
1	420	0	T4	N0-2	L2	0	0
0	3180	0	T4	N0-2	L1	NA	0
0	360	1	T4	N0-2	L1	1	1
0	690	0	T1-3	N3	L1	1	1
0	3480	1	T4	N0-2	L2	1	1
1	720	1	T4	N0-2	L1	1	0
0	510	0	T1-3	N0-2	L1	1	0
1	270	0	T1-3	N0-2	L1	1	1
0	1350	0	T1-3	N0-2	L3	1	1
1	270	1	T4	N3	L2	1	1
1	120	0	T1-3	N3	L1	1	1
1	480	0	T4	N0-2	L2	1	1
1	720	0	T4	N3	L3	1	0
1	1500	0	T4	N0-2	L1	1	0
0	360	0	T1-3	N0-2	L2	1	1
0	390	0	T1-3	N3	L2	1	1
0	1440	0	T1-3	N3	L1	0	0
1	1050	0	T4	N0-2	L1	1	0
1	630	1	T4	N3	L1	1	0
1	510	0	T4	N0-2	L1	1	1
0	1470	0	T1-3	N0-2	L1	1	1
1	240	0	T4	N3	L1	1	0
0	1830	0	T1-3	N0-2	L1	0	1
1	360	0	T4	N3	L2	1	0
1	270	0	T4	N0-2	L1	1	0
1	270	1	T4	N3	L3	1	1
0	480	0	T1-3	N0-2	L1	1	1
0	870	1	T1-3	N0-2	L1	1	1
0	690	1	T4	N3	L2	1	0
0	1830	0	T1-3	N0-2	L3	1	1
0	2550	0	T4	N0-2	L1	0	1
0	2160	0	T1-3	N0-2	L1	1	1
1	540	0	T4	N3	L2	1	1
0	1230	1	T4	N0-2	L1	1	1
0	660	0	T1-3	N0-2	L2	1	0
1	240	0	T4	N0-2	L3	1	1
1	510	1	T4	N3	L2	1	1
1	360	1	T4	N3	L2	1	0
1	480	1	T4	N3	L1	1	0
0	2820	0	T4	N0-2	L1	1	1
1	660	0	T4	N3	L3	1	0
1	540	1	T1-3	N0-2	L1	1	0
0	3180	1	T4	N0-2	L1	1	1
1	1200	0	T4	N3	L1	0	1
1	360	0	T1-3	N0-2	L1	1	1
0	2250	0	T4	N0-2	L1	1	0
0	1770	1	T1-3	N0-2	L1	0	1
1	810	1	T4	N3	L1	0	0
0	3300	0	T4	N0-2	L1	0	1
1	480	0	T4	N3	L2	0	0
1	90	0	T1-3	N3	L2	0	0
1	360	1	T4	N0-2	L1	1	0
1	180	0	T4	N3	L2	1	0
0	2280	1	T4	N3	L1	1	0
1	630	0	T4	N3	L1	1	0
0	750	1	T4	N3	L3	1	1
1	300	0	T4	N0-2	L1	0	1
1	480	1	T4	N0-2	L1	1	1
1	120	1	T1-3	N3	L2	1	1
1	2160	0	T4	N0-2	L2	1	1
1	660	0	T1-3	N0-2	L1	0	0
1	180	0	T4	N3	L1	1	0
1	690	0	T1-3	N3	L1	1	1
1	840	1	T4	N3	L1	0	0
1	270	0	T4	N0-2	L1	0	1
0	870	1	T4	N3	L2	NA	1
1	720	0	T4	N3	L3	1	1
1	330	0	T4	N3	L2	1	0
0	390	0	T4	N3	L3	1	0
1	720	1	T1-3	N3	L1	0	0
1	1260	1	T4	N0-2	L1	0	1
1	90	0	T4	N3	L2	1	0
1	660	0	T4	N3	L1	1	0
1	210	0	T4	N0-2	L2	1	1
0	990	0	T1-3	N3	L2	1	0
1	690	1	T4	N0-2	L2	1	1
0	1260	1	T1-3	N3	L1	1	1
1	540	0	T1-3	N0-2	L2	0	1
1	420	1	T4	N0-2	L2	1	1
1	90	1	T4	N3	L3	1	0
1	90	1	T4	N3	L3	1	0
1	360	0	T1-3	N3	L2	1	1
1	420	0	T4	N0-2	L2	1	0
1	240	0	T4	N0-2	L3	1	1
1	120	1	T1-3	N3	L3	1	1
1	210	1	T4	N3	L2	1	0
1	840	0	T4	N3	L3	1	1
0	1110	0	T4	N3	L1	1	1
1	120	0	T4	N0-2	L3	1	0
1	120	0	T1-3	N0-2	L1	0	1
1	180	0	T4	N3	L3	1	1
0	870	0	T4	N3	L3	1	1
1	690	0	T4	N0-2	L1	1	1
1	510	1	T4	N3	L1	1	1
1	480	1	T4	N3	L2	1	1
0	1950	0	T4	N3	L1	1	1
1	360	1	T4	N3	L2	1	0
1	300	0	T4	N0-2	L1	1	1
1	600	0	T4	N0-2	L2	0	1
1	630	0	T4	N0-2	L3	1	1
0	1350	0	T1-3	N0-2	L1	0	0
1	870	0	T4	N3	L3	1	1
0	1530	0	T1-3	N0-2	L3	1	1
1	180	0	T4	N3	L3	1	1
1	390	1	T4	N0-2	L1	1	1
1	120	1	T4	N3	L2	1	0
1	270	1	T4	N3	L3	1	0
0	3060	1	T4	N3	L2	0	0
1	1380	1	T4	N3	L1	1	1
0	3480	0	T4	N0-2	L2	0	0
1	900	1	T4	N0-2	L1	1	1
1	240	0	T4	N3	L2	1	0
1	780	0	T1-3	N0-2	L2	1	1
0	330	0	T1-3	N0-2	L1	1	0
0	2190	0	T4	N0-2	L1	1	0
1	960	0	T4	N3	L2	1	0
0	690	0	T1-3	N3	L2	1	0
0	810	1	T4	N3	L1	1	1
1	240	0	T4	N0-2	L3	1	0
0	3840	0	T4	N0-2	L1	1	0
1	600	0	T4	N0-2	L3	0	0
1	990	1	T4	N3	L2	1	0
0	750	0	T4	N3	L2	0	1
1	420	0	T1-3	N3	L3	1	1
0	1620	0	T1-3	N0-2	L1	1	0
1	360	0	T1-3	N0-2	L1	1	0
0	1110	0	T1-3	N3	L1	1	0
1	570	0	T1-3	N3	L1	0	1
1	810	1	T4	N3	L2	1	1
0	780	0	T1-3	N0-2	L1	1	1
0	1110	0	T4	N0-2	L2	1	1
0	1470	0	T1-3	N0-2	L3	0	1
1	210	0	T4	N3	L2	1	1
0	3540	1	T1-3	N3	L2	0	1
1	1140	1	T4	N0-2	L1	1	1
1	180	1	T4	N3	L2	1	0
1	420	1	T4	N3	L2	1	1
0	900	0	T1-3	N3	L1	1	1
1	930	1	T1-3	N3	L1	1	1
0	1650	0	T1-3	N0-2	L2	0	0
1	360	0	T1-3	N3	L1	1	1
0	3690	0	T4	N0-2	L2	1	0
1	1020	0	T4	N0-2	L1	1	0
0	1410	0	T1-3	N3	L1	0	1
1	210	1	T1-3	N0-2	L2	NA	0
0	1980	0	T4	N3	L2	1	1
0	660	0	T1-3	N3	L3	1	1
1	990	1	T4	N0-2	L3	1	1
0	1830	0	T1-3	N3	L1	1	1
0	3360	0	T4	N3	L2	NA	1
1	270	1	T4	N3	L2	1	0
1	150	0	T4	N3	L1	1	1
0	780	1	T1-3	N3	L2	1	0
1	2820	1	T4	N3	L3	0	1
1	120	1	T4	N3	L3	1	0
1	510	1	T4	N3	L2	1	1
0	2100	0	T4	N3	L3	1	1
1	330	1	T4	N3	L2	1	0
1	360	0	T1-3	N3	L1	1	1
1	210	0	T1-3	N3	L3	1	0
1	480	1	T4	N0-2	L2	1	1
1	1230	0	T4	N0-2	L3	1	1
1	210	1	T4	N3	L3	0	0
1	390	0	T4	N3	L3	0	1
1	690	1	T4	N3	L1	1	1
0	750	1	T1-3	N3	L1	0	1
1	300	0	T4	N3	L1	1	1
0	390	0	T4	N0-2	L3	0	0
1	540	0	T1-3	N3	L2	1	1
0	1230	0	T4	N0-2	L1	1	1
0	1380	0	T4	N3	L2	1	1
1	780	0	T4	N3	L3	NA	1
1	1290	1	T4	N0-2	L1	1	1
0	480	0	T4	N0-2	L2	1	0
1	360	0	T4	N3	L1	1	0
1	1170	1	T4	N3	L3	1	1
1	300	0	T4	N3	L2	1	0
0	1800	1	T4	N3	L1	1	1
1	90	0	T4	N0-2	L3	1	0
1	780	0	T4	N3	L1	0	1
1	450	1	T4	N3	L2	1	1
0	420	0	T1-3	N0-2	L1	1	1
0	810	1	T4	N3	L2	1	1
1	360	0	T4	N3	L2	1	1
1	570	0	T4	N3	L2	1	1
1	540	1	T4	N0-2	L2	1	1
1	1020	0	T4	N3	L1	1	1
1	660	1	T4	N3	L1	1	1
1	360	0	T4	N3	L3	1	0
1	150	1	T1-3	N0-2	L2	NA	1
0	870	1	T1-3	N3	L2	0	1
0	1110	0	T1-3	N3	L1	0	1
0	360	0	T1-3	N0-2	L2	0	1
1	720	0	T4	N3	L2	1	1
0	360	0	T1-3	N0-2	L3	0	1
1	330	1	T4	N0-2	L1	1	1
0	720	1	T4	N0-2	L1	1	1
1	1470	0	T4	N3	L3	1	1
1	240	0	T4	N0-2	L2	1	1
1	270	1	T1-3	N0-2	L2	1	1
1	2340	1	T4	N3	L1	0	1
1	990	0	T1-3	N0-2	L1	1	0
0	1020	1	T4	N0-2	L1	1	1
0	510	0	T1-3	N0-2	L2	0	1
1	390	0	T1-3	N0-2	L2	1	0
0	360	0	T4	N0-2	L2	1	1
1	270	1	T1-3	N3	L2	NA	0
1	810	1	T4	N0-2	L1	1	1
0	450	0	T4	N0-2	L2	1	1
0	660	1	T4	N0-2	L2	0	0
1	180	0	T1-3	N0-2	L1	1	1
1	420	0	T1-3	N3	L3	1	1
0	2550	0	T4	N0-2	L1	1	1
1	390	1	T4	N3	L3	1	1
1	450	0	T4	N3	L2	1	0
1	90	1	T4	N3	L1	1	0
1	1110	0	T4	N3	L3	1	0
1	870	0	T4	N3	L2	1	0
0	390	0	T4	N3	L1	1	1
1	240	1	T4	N3	L2	1	1
1	900	1	T4	N3	L2	1	1
1	480	0	T4	N0-2	L3	1	0
0	570	0	T1-3	N0-2	L3	1	0
0	2130	0	T1-3	N3	L2	1	1
1	420	0	T1-3	N3	L2	0	1
0	2730	1	T4	N0-2	L1	0	1
1	240	0	T4	N0-2	L2	0	1
1	360	1	T4	N0-2	L1	1	0
0	3420	1	T1-3	N0-2	L2	0	1
1	510	0	T1-3	N0-2	L1	1	0
1	810	1	T1-3	N3	L1	1	1
1	1170	0	T4	N0-2	L2	1	1
1	330	0	T4	N3	L2	1	1
1	330	1	T4	N3	L1	1	1
1	720	1	T4	N3	L1	1	1
0	1080	0	T1-3	N0-2	L1	1	1
1	900	0	T4	N3	L1	1	1
1	270	0	T4	N3	L3	1	0
1	450	1	T4	N0-2	L3	1	0
1	690	0	T4	N3	L2	1	0
1	360	0	T4	N3	L1	1	1

## Sheet: settings
his	T-stage	N-stage	L	NUE	CHEM
0	T1-3	N0-2	L1	0	0
1	T4	N3	L2	1	1
			L3
