# Supplementary material for: Construction and validation of a prognostic model for gastric cancer patients with tumor deposits
Source: PeerJ. 2024 Jul 10;12:e17751. doi: 10.7717/peerj.17751 (PMC11246019; doi:10.7717/peerj.17751)
Supplement: Supplemental Information 1 [file peerj-12-17751-s001.zip › Fig 9b_validation_dataset 143 Calibration curves.xlsx]

## Sheet: randomized_validation_dataset
Censor	time	his	T	N	L	NUE	CHEM
0	2010	1	T2	N0	L1	1	1
1	510	0	T2	N1	L3	1	0
1	660	1	T2	N1	L1	1	1
0	3660	0	T2	N1	L1	NA	1
0	1950	1	T2	N1	L1	NA	1
1	390	0	T2	N0	L2	1	1
1	540	0	T2	N1	L2	1	0
0	3660	0	T2	N1	L1	1	0
0	990	0	T1	N1	L1	1	1
0	3540	0	T2	N0	L1	1	1
1	1020	0	T2	N0	L1	1	1
0	540	0	T1	N1	L2	1	0
0	2460	0	T2	N0	L1	1	1
1	150	1	T2	N1	L1	1	1
0	810	0	T2	N1	L3	0	1
1	480	0	T2	N1	L2	1	0
1	390	1	T2	N0	L1	1	0
1	240	0	T1	N1	L2	1	0
1	360	0	T2	N0	L1	0	0
0	1770	0	T2	N1	L1	1	1
0	2910	0	T1	N0	L2	0	1
1	180	1	T2	N0	L1	1	1
0	1740	0	T2	N1	L1	1	1
1	600	0	T2	N1	L3	0	0
0	1410	0	T2	N1	L2	1	1
1	1800	0	T2	N0	L2	1	0
1	300	0	T2	N0	L2	1	1
1	780	0	T1	N1	L2	1	1
0	1530	0	T1	N0	L1	0	0
0	1740	1	T2	N1	L2	1	1
0	2430	0	T2	N0	L1	0	0
1	1200	0	T2	N1	L1	1	1
0	750	0	T1	N1	L1	1	1
1	210	1	T2	N1	L1	1	1
1	180	0	T2	N1	L3	1	0
1	330	0	T2	N1	L2	1	1
1	1050	1	T2	N1	L1	1	0
1	900	0	T2	N0	L1	0	0
0	330	1	T2	N1	L3	1	0
1	1860	0	T2	N0	L1	1	1
1	1110	0	T2	N0	L3	1	0
1	240	0	T1	N0	L2	0	1
0	3360	0	T2	N0	L2	1	1
0	780	1	T2	N1	L1	1	0
1	1590	0	T2	N0	L1	0	0
1	360	0	T2	N1	L2	1	0
1	2070	0	T2	N0	L2	NA	1
1	1770	1	T2	N1	L3	1	1
0	3780	0	T2	N1	L2	1	0
1	240	0	T2	N1	L1	1	1
1	480	0	T2	N1	L2	0	1
0	3330	1	T2	N0	L2	1	0
1	240	0	T2	N1	L3	1	1
1	660	0	T2	N0	L1	0	1
1	420	1	T2	N1	L1	1	1
1	570	0	T2	N1	L1	0	1
1	90	1	T2	N0	L3	1	1
0	360	0	T1	N0	L2	0	1
1	240	0	T2	N1	L2	0	1
0	420	0	T2	N0	L2	1	1
1	300	0	T2	N1	L1	1	1
1	330	1	T2	N1	L2	1	0
0	3030	0	T2	N0	L2	1	1
1	690	1	T2	N1	L1	1	1
0	1290	0	T1	N0	L1	0	1
1	90	0	T2	N0	L3	1	0
1	720	1	T1	N0	L2	0	1
1	840	0	T2	N0	L2	1	1
1	450	0	T1	N1	L2	NA	0
1	570	0	T2	N1	L3	1	1
1	180	0	T2	N0	L1	1	0
1	450	1	T2	N1	L3	1	1
1	240	0	T2	N1	L2	1	0
1	270	0	T2	N1	L2	1	1
1	870	0	T1	N0	L1	0	0
1	360	0	T1	N1	L3	0	0
1	690	0	T2	N1	L1	1	1
1	120	0	T2	N1	L2	1	0
1	510	1	T2	N1	L1	1	0
1	180	1	T2	N1	L3	1	0
0	3180	0	T2	N0	L1	NA	0
0	2790	0	T2	N1	L1	1	1
1	210	0	T2	N0	L2	0	1
0	1830	0	T2	N1	L2	1	1
0	990	0	T1	N1	L2	0	1
1	180	1	T2	N0	L1	1	0
1	360	0	T2	N0	L1	0	1
1	1110	0	T2	N0	L2	0	1
0	1320	0	T1	N0	L1	1	1
1	150	1	T2	N1	L1	1	0
1	510	0	T2	N1	L2	1	1
0	3150	1	T2	N0	L1	1	0
1	540	0	T1	N0	L1	1	1
0	330	0	T2	N0	L1	1	0
1	870	1	T2	N1	L1	1	1
0	1080	1	T2	N1	L3	1	1
1	270	0	T1	N0	L2	1	0
0	1020	0	T1	N0	L2	1	1
1	390	0	T2	N0	L1	1	0
0	390	0	T1	N0	L1	1	0
1	270	0	T2	N1	L1	1	0
1	300	1	T2	N1	L3	1	1
0	3300	0	T2	N1	L3	1	0
0	2670	0	T2	N0	L3	0	0
0	420	0	T1	N1	L1	0	1
1	120	0	T2	N1	L2	1	0
1	690	0	T2	N1	L1	1	1
0	3690	0	T2	N1	L1	1	0
1	1440	0	T2	N0	L1	1	0
1	1350	0	T2	N0	L2	1	1
1	390	0	T2	N1	L1	NA	1
1	180	1	T2	N1	L1	1	1
1	840	0	T2	N1	L1	1	1
0	840	0	T1	N1	L2	1	1
1	1680	0	T2	N0	L1	1	0
1	1230	0	T2	N1	L2	0	0
1	1350	1	T2	N0	L3	0	0
1	180	1	T2	N1	L1	1	0
0	780	1	T2	N1	L1	1	1
1	240	0	T2	N1	L3	1	1
0	3540	0	T1	N0	L1	0	1
1	2220	0	T1	N0	L1	1	0
1	1080	0	T2	N0	L1	1	0
1	1800	0	T2	N0	L1	1	0
1	390	1	T2	N1	L2	1	0
1	720	0	T1	N0	L2	1	0
0	540	0	T1	N1	L2	0	1
1	1800	0	T2	N0	L1	1	0
0	3390	1	T2	N0	L1	1	1
1	240	0	T1	N0	L2	NA	1
0	1230	1	T1	N1	L1	1	1
1	900	1	T2	N1	L2	1	1
1	960	0	T2	N1	L2	1	0
1	510	1	T2	N1	L3	0	1
1	180	0	T2	N1	L2	1	1
1	330	0	T1	N0	L1	0	1
1	360	0	T2	N1	L2	1	1
1	360	0	T2	N1	L1	0	0
1	510	0	T2	N1	L2	1	1
0	390	0	T1	N1	L3	0	0
0	3840	0	T2	N1	L1	1	0
1	960	0	T2	N0	L1	1	1
1	210	0	T2	N1	L1	1	1

## Sheet: Sheet1
his	T	N	L	NUE	CHEM
0	T1	N0	L1	0	0
1	T2	N1	L2	1	1
			L3
