# Supplementary material for: Construction and validation of a prognostic model for gastric cancer patients with tumor deposits
Source: PeerJ. 2024 Jul 10;12:e17751. doi: 10.7717/peerj.17751 (PMC11246019; doi:10.7717/peerj.17751)
Supplement: Supplemental Information 1 [file peerj-12-17751-s001.zip › Fig 10a-b trainging_dataset 432 T,N,(TNM),Nomo(3,5year)DCA.xlsx]

## Sheet: data
event	time	T-stage	N-stage	Nomogram
1	720	T4	N1	0.871294
1	1020	T4	N2	0.871294
0	1140	T4	N3	1.17961
1	780	T4	N3	1.45526
0	810	T2	N2	0
0	480	T3	N3	0.684824
1	240	T4	N3	1.60528
1	180	T4	N3	1.81658
1	360	T4	N3	1.17961
1	360	T4	N3	2.24225
1	180	T4	N3	1.22878
1	90	T4	N3	1.60528
1	870	T4	N3	1.20203
1	630	T4	N3	1.54094
0	360	T2	N2	0.73783
1	90	T2	N0	0.764573
1	210	T3	N2	0.749391
1	570	T3	N3	0.296758
1	210	T4	N3	1.60528
1	570	T4	N3	1.17961
0	960	T4	N1	0.0691162
0	1620	T3	N3	1.1105
0	360	T3	N2	0.764573
1	420	T4	N3	1.54094
0	1110	T3	N3	0.684824
1	1350	T4	N3	1.88093
1	390	T4	N2	1.25936
1	2010	T4	N3	1.22878
0	1620	T4	N3	0.840711
1	360	T4	N2	0.457183
0	570	T4	N2	0.457183
1	450	T4	N3	1.17961
1	1080	T4	N3	1.22878
0	1860	T3	N3	0.658082
1	450	T2	N0	0
0	2040	T4	N3	0.803106
0	1680	T3	N2	0.22648
1	150	T2	N0	-0.425671
1	180	T4	N3	1.17961
1	660	T2	N2	-0.425671
1	450	T4	N2	1.89633
1	240	T4	N2	1.25936
0	570	T4	N2	0.0691162
1	150	T4	N3	1.96661
1	720	T4	N3	1.85419
1	810	T4	N2	0.833689
1	630	T4	N2	1.62068
1	390	T4	N3	1.54094
1	930	T4	N1	0.494788
1	540	T4	N3	1.20203
1	180	T4	N2	0.818507
1	270	T4	N3	1.17961
0	1260	T2	N0	0.338901
1	360	T2	N3	0.96047
1	1590	T4	N2	0.0691162
0	2790	T4	N2	0.457183
1	450	T4	N3	1.45526
1	210	T4	N3	1.17961
1	120	T4	N0	0.494788
1	360	T4	N1	1.89633
1	390	T4	N3	1.06719
1	180	T4	N3	2.24225
1	690	T4	N3	0.803106
1	720	T4	N1	0.494788
1	1020	T3	N2	0.338901
0	1830	T3	N3	0.669643
0	1320	T2	N1	-0.0491653
1	180	T4	N3	1.5901
1	390	T4	N1	0.457183
1	360	T4	N3
1	90	T3	N3	0.96047
1	540	T4	N3	1.88093
0	3300	T4	N3	1.88093
1	660	T4	N3	1.60528
1	240	T4	N0	1.25936
1	540	T4	N3	1.54094
1	90	T4	N3	0.840711
1	660	T4	N2	0.430441
1	90	T4	N2	1.10933
0	1170	T4	N2	0.430441
1	180	T4	N2	1.19501
0	1590	T3	N3	1.04615
1	3240	T4	N2	0.833689
1	510	T3	N3	0.96047
1	1560	T4	N3	1.60528
0	3420	T4	N2	0.457183
0	840	T3	N3	0.308318
0	1140	T3	N3	0.684824
0	1680	T3	N0	0
1	180	T4	N2	0.494788
1	90	T4	N3	1.81658
0	990	T4	N3	1.16443
0	3420	T2	N2	0.361324
1	90	T4	N1	1.62068
1	270	T4	N3	0.803106
1	360	T3	N3	0.308318
0	2460	T4	N2	0.882854
1	540	T4	N3	0.803106
1	180	T4	N0	0.871294
0	1020	T4	N2	0.721268
0	2640	T4	N2	0.871294
0	2550	T4	N2	0.818507
1	360	T4	N3	1.17961
1	450	T4	N3	1.88093
1	330	T4	N2	1.19501
1	720	T4	N1
1	240	T4	N3	1.54094
1	210	T4	N3	1.54094
1	390	T4	N2	1.25936
1	810	T4	N3	1.16443
1	330	T4	N3	1.17961
0	2160	T4	N2	0.494788
0	840	T3	N2	-0.0376048
0	1530	T1	N0	0.376506
0	960	T3	N1	0.388067
0	3360	T4	N2	0.494788
0	660	T3	N2	0.376506
1	1170	T4	N1	0.882854
0	1680	T3	N0	-0.0491653
0	3720	T1	N3
1	750	T2	N2	0
0	1020	T3	N2	0.700226
0	3750	T4	N1	0.833689
1	270	T4	N3	1.20203
1	2310	T4	N2	1.25936
1	1110	T3	N3	0.296758
1	390	T3	N3	1.38614
1	1710	T4	N3	0.803106
1	720	T4	N3	1.81658
0	3000	T4	N1	1.25936
1	180	T4	N3	1.17961
1	1320	T4	N1	0.818507
1	180	T4	N2	0.494788
1	1440	T4	N2	1.25936
0	1770	T4	N3	0.803106
0	2700	T4	N0	0.721268
0	1890	T3	N2	-0.0376048
0	3060	T4	N0	0.445622
0	3600	T4	N1	0.818507
1	150	T4	N3	1.96661
0	1860	T4	N3	1.17961
1	90	T4	N3	1.85419
1	540	T4	N3	1.5901
1	810	T4	N0	0.882854
1	1110	T3	N2	0.700226
1	780	T4	N3
0	1020	T4	N3	1.16443
1	390	T4	N3	2.24225
1	420	T3	N3	0.308318
1	450	T4	N1	0.833689
0	480	T3	N1	-0.0376048
1	210	T3	N3	1.74747
0	1920	T4	N3	1.17961
0	3240	T4	N1	0.882854
1	1530	T4	N3	1.17961
1	120	T4	N3	1.96661
1	690	T4	N2	0.457183
1	1080	T4	N0	1.25936
0	510	T4	N2	0.882854
0	3030	T4	N0
1	570	T4	N2	0.882854
1	450	T4	N3	1.60528
1	330	T4	N3	2.24225
1	90	T4	N2	1.25936
1	870	T4	N2	0.494788
0	1140	T4	N3	1.60528
1	510	T4	N3	0.803106
1	210	T3	N2	-0.064347
0	1050	T4	N2	1.25936
1	180	T4	N3	1.96661
0	360	T3	N0	0
0	870	T4	N2	1.53501
0	870	T4	N3	0.803106
1	240	T3	N2	0.22648
0	2340	T4	N0
0	3240	T4	N3	0.803106
1	240	T4	N3	1.45526
1	450	T4	N1	0.0691162
1	300	T4	N1	0.721268
1	210	T4	N3	2.24225
1	990	T4	N2	0.833689
0	1200	T3	N3	-0.0797482
1	300	T3	N2	0.338901
0	1380	T3	N1	0.388067
0	3330	T4	N3	0.415039
0	1080	T3	N1	0
0	810	T4	N3	0.803106
1	510	T4	N3	1.45526
1	120	T4	N3	1.88093
1	270	T4	N1	1.25936
1	270	T4	N2	1.53501
1	420	T4	N2	0.871294
0	3180	T4	N0
0	360	T4	N2	0.818507
0	690	T3	N3	0.308318
0	3480	T4	N1	1.19501
1	720	T4	N2	1.24418
0	510	T3	N1	0.388067
1	270	T3	N1	-0.0376048
0	1350	T2	N2	0.614547
1	270	T4	N3	1.54094
1	120	T3	N3	0.308318
1	480	T4	N1	0.833689
1	720	T4	N3	1.88093
1	1500	T4	N1	0.882854
0	360	T3	N0	0.338901
0	390	T3	N3	0.684824
0	1440	T1	N3	0.345923
1	1050	T4	N1	0.882854
1	630	T4	N3	1.5901
1	510	T4	N2	0.457183
0	1470	T3	N0	-0.0376048
1	240	T4	N3	1.22878
0	1830	T2	N2	-0.425671
1	360	T4	N3	1.60528
1	270	T4	N2	0.882854
1	270	T4	N3	1.81658
0	480	T3	N2	-0.0376048
0	870	T2	N1	0.32372
0	690	T4	N3	1.96661
0	1830	T3	N2	0.614547
0	2550	T4	N2	0.0691162
0	2160	T2	N1	-0.0376048
1	540	T4	N3	1.17961
0	1230	T4	N2	0.818507
0	660	T3	N1	0.764573
1	240	T4	N2	1.10933
1	510	T4	N3	1.54094
1	360	T4	N3	1.96661
1	480	T4	N3	1.5901
0	2820	T4	N2	0.457183
1	660	T4	N3	1.88093
1	540	T3	N2	0.749391
0	3180	T4	N1	0.818507
1	1200	T4	N3	0.415039
1	360	T3	N2	-0.0376048
0	2250	T4	N1	0.882854
0	1770	T2	N0	-0.064347
1	810	T4	N3	1.20203
0	3300	T4	N2	0.0691162
1	480	T4	N3	1.21722
1	90	T1	N3	0.722429
1	360	T4	N2	1.24418
1	180	T4	N3	1.60528
0	2280	T4	N3	1.5901
1	630	T4	N3	1.22878
0	750	T4	N3	1.81658
1	300	T4	N2	0.0691162
1	480	T4	N2	0.818507
1	120	T3	N3	1.04615
1	2160	T4	N2	0.833689
1	660	T3	N1	0
1	180	T4	N3	1.22878
1	690	T3	N3	0.308318
1	840	T4	N3	1.20203
1	270	T4	N1	0.0691162
0	870	T4	N3
1	720	T4	N3	1.45526
1	330	T4	N3	1.60528
0	390	T4	N3	1.88093
1	720	T3	N3	0.707247
1	1260	T4	N2	0.430441
1	90	T4	N3	1.60528
1	660	T4	N3	1.22878
1	210	T4	N2	0.833689
0	990	T3	N3	1.1105
1	690	T4	N2	1.19501
0	1260	T3	N3	0.669643
1	540	T2	N2	-0.0491653
1	420	T4	N1	1.19501
1	90	T4	N3	2.24225
1	90	T4	N3	2.24225
1	360	T3	N3	0.684824
1	420	T4	N2	1.25936
1	240	T4	N0	1.10933
1	120	T3	N3	1.32179
1	210	T4	N3	1.96661
1	840	T4	N3	1.45526
0	1110	T4	N3	0.803106
1	120	T4	N2	1.53501
1	120	T3	N2	-0.425671
1	180	T4	N3	1.45526
0	870	T4	N3	1.45526
1	690	T4	N0	0.457183
1	510	T4	N3	1.16443
1	480	T4	N3	1.54094
0	1950	T4	N3	0.803106
1	360	T4	N3	1.96661
1	300	T4	N1	0.457183
1	600	T4	N1	0.445622
1	630	T4	N0	1.10933
0	1350	T3	N1	0
1	870	T4	N3	1.45526
0	1530	T3	N1	0.614547
1	180	T4	N3	1.45526
1	390	T4	N2	0.818507
1	120	T4	N3	1.96661
1	270	T4	N3	2.24225
0	3060	T4	N3	1.57854
1	1380	T4	N3	1.16443
0	3480	T4	N2	0.871294
1	900	T4	N0	0.818507
1	240	T4	N3	1.60528
1	780	T2	N2	0.338901
0	330	T3	N1	0.388067
0	2190	T4	N2	0.882854
1	960	T4	N3	1.60528
0	690	T3	N3	1.1105
0	810	T4	N3	1.16443
1	240	T4	N2	1.53501
0	3840	T4	N1	0.882854
1	600	T4	N1	1.14694
1	990	T4	N3	1.96661
0	750	T4	N3	0.791545
1	420	T2	N3	0.96047
0	1620	T2	N1	0.388067
1	360	T3	N1	0.388067
0	1110	T3	N3	0.73399
1	570	T1	N3	-0.0797482
1	810	T4	N3	1.54094
0	780	T3	N2	-0.0376048
0	1110	T4	N2	0.833689
0	1470	T3	N1	0.22648
1	210	T4	N3	1.17961
0	3540	T2	N3	0.658082
1	1140	T4	N2	0.818507
1	180	T4	N3	1.96661
1	420	T4	N3	1.54094
0	900	T3	N3	0.308318
1	930	T3	N3	0.669643
0	1650	T3	N2	0.376506
1	360	T3	N3	0.308318
0	3690	T4	N2	1.25936
1	1020	T4	N0	0.882854
0	1410	T2	N3	-0.0797482
1	210	T2	N2
0	1980	T4	N3	1.17961
0	660	T3	N3	0.96047
1	990	T4	N1	1.47066
0	1830	T3	N3	0.308318
0	3360	T4	N3
1	270	T4	N3	1.96661
1	150	T4	N3	0.803106
0	780	T3	N3	1.47182
1	2820	T4	N3	1.42852
1	120	T4	N3	2.24225
1	510	T4	N3	1.54094
0	2100	T4	N3	1.45526
1	330	T4	N3	1.96661
1	360	T3	N3	0.308318
1	210	T3	N3	1.38614
1	480	T4	N1	1.19501
1	1230	T4	N2	1.10933
1	210	T4	N3	1.85419
1	390	T4	N3	1.06719
1	690	T4	N3	1.16443
0	750	T3	N3	0.281576
1	300	T4	N3	0.803106
0	390	T4	N1	1.14694
1	540	T3	N3	0.684824
0	1230	T4	N0	0.457183
0	1380	T4	N3	1.17961
1	780	T4	N3
1	1290	T4	N1	0.818507
0	480	T4	N2	1.25936
1	360	T4	N3	1.22878
1	1170	T4	N3	1.81658
1	300	T4	N3	1.60528
0	1800	T4	N3	1.16443
1	90	T4	N2	1.53501
1	780	T4	N3	0.415039
1	450	T4	N3	1.54094
0	420	T2	N2	-0.0376048
0	810	T4	N3	1.54094
1	360	T4	N3	1.17961
1	570	T4	N3	1.17961
1	540	T4	N1	1.19501
1	1020	T4	N3	0.803106
1	660	T4	N3	1.16443
1	360	T4	N3	1.88093
1	150	T1	N2
0	870	T3	N3	0.658082
0	1110	T3	N3	-0.0797482
0	360	T3	N2	-0.0491653
1	720	T4	N3	1.17961
0	360	T3	N1	0.22648
1	330	T4	N2	0.818507
0	720	T4	N0	0.818507
1	1470	T4	N3	1.45526
1	240	T4	N0	0.833689
1	270	T2	N2	0.700226
1	2340	T4	N3	0.776364
1	990	T3	N2	0.388067
0	1020	T4	N2	0.818507
0	510	T3	N0	-0.0491653
1	390	T3	N1	0.764573
0	360	T4	N2	0.833689
1	270	T2	N3
1	810	T4	N2	0.818507
0	450	T4	N2	0.833689
0	660	T4	N2	1.23262
1	180	T3	N2	-0.0376048
1	420	T3	N3	0.96047
0	2550	T4	N2	0.457183
1	390	T4	N3	1.81658
1	450	T4	N3	1.60528
1	90	T4	N3	1.5901
1	1110	T4	N3	1.88093
1	870	T4	N3	1.60528
0	390	T4	N3	0.803106
1	240	T4	N3	1.54094
1	900	T4	N3	1.54094
1	480	T4	N2	1.53501
0	570	T3	N2	1.04022
0	2130	T2	N3	0.684824
1	420	T3	N3	0.296758
0	2730	T4	N0	0.430441
1	240	T4	N2	0.445622
1	360	T4	N2	1.24418
0	3420	T2	N2	0.312159
1	510	T3	N2	0.388067
1	810	T2	N3	0.669643
1	1170	T4	N1	0.833689
1	330	T4	N3	1.17961
1	330	T4	N3	1.16443
1	720	T4	N3	1.16443
0	1080	T3	N1	-0.0376048
1	900	T4	N3	0.803106
1	270	T4	N3	1.88093
1	450	T4	N2	1.89633
1	690	T4	N3	1.60528
1	360	T4	N3	0.803106

## Sheet: settings
T-stage	N-stage	T-stage+N-stage	Nomogram
T-stage	N-stage	T-stage	Nomogram
		N-stage
