# Supplementary material for: Construction and validation of a prognostic model for gastric cancer patients with tumor deposits
Source: PeerJ. 2024 Jul 10;12:e17751. doi: 10.7717/peerj.17751 (PMC11246019; doi:10.7717/peerj.17751)
Supplement: Supplemental Information 1 [file peerj-12-17751-s001.zip › Fig 10c-d_validation_dataset 143 T,N,(TNM),Nomo(3,5year)DCA.xlsx]

## Sheet: randomized_validation_dataset
Censor	time	T-stage	N-stage	Nomogram
0	2010	T4	N1	0.508076
1	510	T4	N3	1.05256
1	660	T4	N3	0.864929
0	3660	T4	N3
0	1950	T4	N3
1	390	T4	N2	0.588971
1	540	T4	N3	1.0796
0	3660	T4	N3	0.817134
0	990	T3	N3	0.0972981
0	3540	T4	N1	0.326508
1	1020	T4	N2	0.326508
0	540	T3	N3	0.493534
0	2460	T4	N1	0.326508
1	150	T4	N3	0.864929
0	810	T4	N3	1.04457
1	480	T4	N3	1.0796
1	390	T4	N2	0.64185
1	240	T3	N3	0.493534
1	360	T4	N1	0.586063
0	1770	T4	N3	0.683361
0	2910	T1	N0	0.12869
1	180	T4	N2	0.508076
0	1740	T4	N3	0.683361
1	600	T4	N3	1.17834
0	1410	T4	N3	0.945824
1	1800	T4	N2	0.722744
1	300	T4	N2	0.588971
1	780	T3	N3	0.359761
0	1530	T2	N0	0
0	1740	T4	N3	1.12739
0	2430	T4	N0	0.586063
1	1200	T4	N3	0.683361
0	750	T3	N3	0.0972981
1	210	T4	N3	0.864929
1	180	T4	N3	1.05256
1	330	T4	N3	0.945824
1	1050	T4	N3	0.998702
1	900	T4	N2	0.586063
0	330	T4	N3	1.23413
1	1860	T4	N2	0.326508
1	1110	T4	N0	0.695709
1	240	T3	N1	0.12869
0	3360	T4	N2	0.588971
0	780	T4	N3	0.998702
1	1590	T4	N0	0.586063
1	360	T4	N3	1.0796
1	2070	T4	N2
1	1770	T4	N3	1.10036
0	3780	T4	N3	1.0796
1	240	T4	N3	0.683361
1	480	T4	N3	1.07161
0	3330	T4	N1	0.904313
1	240	T4	N3	0.918789
1	660	T4	N1	0.45229
1	420	T4	N3	0.864929
1	570	T4	N3	0.809142
1	90	T4	N2	0.743505
0	360	T3	N1	0.12869
1	240	T4	N3	1.07161
0	420	T4	N2	0.588971
1	300	T4	N3	0.683361
1	330	T4	N3	1.26117
0	3030	T4	N2	0.588971
1	690	T4	N3	0.864929
0	1290	T3	N2	-0.133773
1	90	T4	N2	0.695709
1	720	T3	N2	0.310258
1	840	T4	N2	0.588971
1	450	T2	N3
1	570	T4	N3	0.918789
1	180	T4	N1	0.460281
1	450	T4	N3	1.10036
1	240	T4	N3	1.0796
1	270	T4	N3	0.945824
1	870	T3	N2	0
1	360	T1	N3	0.592281
1	690	T4	N3	0.683361
1	120	T4	N3	1.0796
1	510	T4	N3	0.998702
1	180	T4	N3	1.23413
0	3180	T4	N0
0	2790	T4	N3	0.683361
1	210	T4	N2	0.714753
0	1830	T4	N3	0.945824
0	990	T3	N3	0.485543
1	180	T4	N2	0.64185
1	360	T4	N2	0.45229
1	1110	T4	N0	0.714753
0	1320	T3	N0	-0.259555
1	150	T4	N3	0.998702
1	510	T4	N3	0.945824
0	3150	T4	N2	0.64185
1	540	T3	N2	-0.259555
0	330	T4	N2	0.460281
1	870	T4	N3	0.864929
0	1080	T4	N3	1.10036
1	270	T3	N1	0.136682
0	1020	T3	N2	0.00290833
1	390	T4	N1	0.460281
0	390	T3	N1	-0.125781
1	270	T4	N3	0.817134
1	300	T4	N3	1.10036
0	3300	T4	N3	1.05256
0	2670	T4	N0	0.821491
0	420	T3	N3	0.22308
1	120	T4	N3	1.0796
1	690	T4	N3	0.683361
0	3690	T4	N3	0.817134
1	1440	T4	N2	0.460281
1	1350	T4	N1	0.588971
1	390	T4	N3
1	180	T4	N3	0.864929
1	840	T4	N3	0.683361
0	840	T3	N3	0.359761
1	1680	T4	N2	0.460281
1	1230	T4	N3	1.20538
1	1350	T4	N2	1.00306
1	180	T4	N3	0.998702
0	780	T4	N3	0.864929
1	240	T4	N3	0.918789
0	3540	T2	N2	-0.133773
1	2220	T1	N1	-0.125781
1	1080	T4	N2	0.460281
1	1800	T4	N2	0.460281
1	390	T4	N3	1.26117
1	720	T3	N1	0.136682
0	540	T2	N3	0.485543
1	1800	T4	N2	0.460281
0	3390	T4	N2	0.508076
1	240	T2	N2
0	1230	T3	N3	0.278866
1	900	T4	N3	1.12739
1	960	T4	N3	1.0796
1	510	T4	N3	1.22614
1	180	T4	N3	0.945824
1	330	T2	N2	-0.133773
1	360	T4	N3	0.945824
1	360	T4	N3	0.942916
1	510	T4	N3	0.945824
0	390	T3	N3	0.592281
0	3840	T4	N3	0.817134
1	960	T4	N0	0.326508
1	210	T4	N3	0.683361

## Sheet: Sheet1
T-stage	N-stage	T-stage+N-stage	Nomogram
T-stage	N-stage	T-stage	Nomogram
		N-stage
